# Supplementary material for: Stretching vibrational frequencies and pKa differences in H-bond networks of protein environments
Source: Biophys J. 2023 Oct 14;122(22):4336–47. doi: 10.1016/j.bpj.2023.10.012 (PMC10722396; doi:10.1016/j.bpj.2023.10.012)
Supplement: Data S1. QM/MM-optimized geometry [file mmc2.zip]

Archive with 1 entries (1 files):
- SI_QMMM_geometries.txt
