# Supplementary material for: Stretching vibrational frequencies and pKa differences in H-bond networks of protein environments
Source: Biophys J. 2023 Oct 14;122(22):4336–47. doi: 10.1016/j.bpj.2023.10.012 (PMC10722396; doi:10.1016/j.bpj.2023.10.012)
Supplement: Data S1. QM/MM-optimized geometry [file mmc2.zip › SI_QMMM_geometries.txt]

TITLE    1 SUPPLEMENTARY INFORMATION FOR:                                          
TITLE    2 STRETCHING VIBRATIONAL FREQUENCIES AND PKA DIFFERENCES IN H-BOND NETWORKS OF PROTEIN ENVIRONMENTS
TITLE    3 M.TSUJIMURA, K.SAITO, H.ISHIKITA       
REMARK 400 
REMARK 400 TABLE OF CONTENTS
REMARK 400 GEOMETRIES OF QM/MM OPTIMIZED STRUCTURES
REMARK 400 
REMARK 400 MODEL  1:GROUND-STATE BR
REMARK 400 MODEL  2:N'-STATE BR
REMARK 400 MODEL  3:GROUND-STATE PYP
REMARK 400 
MODEL        1
ATOM      1  N   THR A   5      66.643 -28.246  -6.811  1.00 52.70           N1+
ATOM      2  CA  THR A   5      66.459 -26.940  -6.225  1.00 49.02           C
ATOM      3  C   THR A   5      67.449 -26.728  -5.058  1.00 46.95           C
ATOM      4  O   THR A   5      68.160 -27.681  -4.740  1.00 50.00           O
ATOM      5  CB  THR A   5      65.029 -26.716  -5.665  1.00 48.44           C
ATOM      6  OG1 THR A   5      64.948 -25.377  -5.115  1.00 47.35           O
ATOM      7  CG2 THR A   5      64.695 -27.721  -4.586  1.00 53.82           C
ATOM      8  HT1 THR A   5      66.025 -28.387  -7.596  1.00  0.00           H
ATOM      9  HT2 THR A   5      66.486 -28.931  -6.086  1.00  0.00           H
ATOM     10  HT3 THR A   5      67.611 -28.325  -7.091  1.00  0.00           H
ATOM     11  HA  THR A   5      66.716 -26.204  -6.980  1.00  0.00           H
ATOM     12  HB  THR A   5      64.280 -26.893  -6.422  1.00  0.00           H
ATOM     13  HG1 THR A   5      64.066 -25.233  -4.792  1.00  0.00           H
ATOM     14 1HG2 THR A   5      63.663 -27.609  -4.253  1.00  0.00           H
ATOM     15 2HG2 THR A   5      64.788 -28.746  -4.946  1.00  0.00           H
ATOM     16 3HG2 THR A   5      65.320 -27.634  -3.696  1.00  0.00           H
ATOM     17  N   GLY A   6      67.371 -25.540  -4.519  1.00 41.52           N
ATOM     18  CA  GLY A   6      67.918 -24.856  -3.399  1.00 34.81           C
ATOM     19  C   GLY A   6      67.939 -23.365  -3.725  1.00 32.25           C
ATOM     20  O   GLY A   6      67.757 -22.449  -2.922  1.00 39.20           O
ATOM     21  HN  GLY A   6      66.506 -25.101  -4.854  1.00  0.00           H
ATOM     22 1HA  GLY A   6      68.928 -25.210  -3.184  1.00  0.00           H
ATOM     23 2HA  GLY A   6      67.305 -25.033  -2.514  1.00  0.00           H
ATOM     24  N   ARG A   7      68.209 -23.092  -5.004  1.00 30.46           N
ATOM     25  CA  ARG A   7      68.164 -21.732  -5.505  1.00 28.05           C
ATOM     26  C   ARG A   7      66.914 -21.590  -6.333  1.00 24.13           C
ATOM     27  O   ARG A   7      66.638 -22.444  -7.164  1.00 25.48           O
ATOM     28  CB  ARG A   7      69.427 -21.451  -6.345  1.00 27.79           C
ATOM     29  CG  ARG A   7      70.699 -21.581  -5.548  1.00 27.57           C
ATOM     30  CD  ARG A   7      71.859 -20.830  -6.151  1.00 31.64           C
ATOM     31  NE  ARG A   7      71.530 -19.403  -6.019  1.00 33.89           N
ATOM     32  CZ  ARG A   7      71.927 -18.546  -5.100  1.00 36.39           C
ATOM     33  NH1 ARG A   7      72.736 -18.903  -4.119  1.00 33.12           N
ATOM     34  NH2 ARG A   7      71.474 -17.303  -5.202  1.00 37.94           N1+
ATOM     35  HN  ARG A   7      68.310 -23.849  -5.662  1.00  0.00           H
ATOM     36  HA  ARG A   7      68.180 -21.006  -4.695  1.00  0.00           H
ATOM     37 1HB  ARG A   7      69.468 -22.072  -7.242  1.00  0.00           H
ATOM     38 2HB  ARG A   7      69.316 -20.433  -6.698  1.00  0.00           H
ATOM     39 1HG  ARG A   7      70.540 -21.239  -4.524  1.00  0.00           H
ATOM     40 2HG  ARG A   7      70.962 -22.637  -5.465  1.00  0.00           H
ATOM     41 1HD  ARG A   7      72.804 -21.077  -5.668  1.00  0.00           H
ATOM     42 2HD  ARG A   7      71.976 -21.083  -7.207  1.00  0.00           H
ATOM     43  HE  ARG A   7      71.003 -19.073  -6.864  1.00  0.00           H
ATOM     44 1HH1 ARG A   7      73.050 -18.261  -3.407  1.00  0.00           H
ATOM     45 2HH1 ARG A   7      73.063 -19.856  -4.064  1.00  0.00           H
ATOM     46 1HH2 ARG A   7      71.755 -16.544  -4.604  1.00  0.00           H
ATOM     47 2HH2 ARG A   7      70.642 -17.126  -5.780  1.00  0.00           H
ATOM     48  N   PRO A   8      66.093 -20.592  -6.090  1.00 23.90           N
ATOM     49  CA  PRO A   8      64.820 -20.534  -6.811  1.00 24.98           C
ATOM     50  C   PRO A   8      64.992 -20.520  -8.315  1.00 23.93           C
ATOM     51  O   PRO A   8      64.134 -21.047  -8.983  1.00 27.02           O
ATOM     52  CD  PRO A   8      66.220 -19.512  -5.089  1.00 25.32           C
ATOM     53  CB  PRO A   8      64.158 -19.233  -6.349  1.00 26.59           C
ATOM     54  CG  PRO A   8      65.155 -18.526  -5.516  1.00 26.81           C
ATOM     55 1HD  PRO A   8      66.018 -19.915  -4.094  1.00  0.00           H
ATOM     56 2HD  PRO A   8      67.211 -19.063  -5.093  1.00  0.00           H
ATOM     57  HA  PRO A   8      64.202 -21.393  -6.538  1.00  0.00           H
ATOM     58 1HB  PRO A   8      63.287 -19.484  -5.741  1.00  0.00           H
ATOM     59 2HB  PRO A   8      63.783 -18.610  -7.163  1.00  0.00           H
ATOM     60 1HG  PRO A   8      64.700 -18.012  -4.667  1.00  0.00           H
ATOM     61 2HG  PRO A   8      65.625 -17.756  -6.132  1.00  0.00           H
ATOM     62  N   GLU A   9      66.115 -19.993  -8.780  1.00 21.60           N
ATOM     63  CA  GLU A   9      66.277 -19.881 -10.231  1.00 22.40           C
ATOM     64  C   GLU A   9      66.610 -21.222 -10.852  1.00 21.40           C
ATOM     65  O   GLU A   9      66.762 -21.245 -12.089  1.00 20.32           O
ATOM     66  CB  GLU A   9      67.310 -18.772 -10.518  1.00 22.68           C
ATOM     67  CG  GLU A   9      68.719 -19.162 -10.144  1.00 21.27           C
ATOM     68  CD  GLU A   9      69.096 -18.750  -8.743  1.00 20.55           C
ATOM     69  OE1 GLU A   9      70.302 -18.792  -8.340  1.00 21.05           O
ATOM     70  OE2 GLU A   9      68.134 -18.462  -7.992  1.00 24.41           O1-
ATOM     71  HN  GLU A   9      66.817 -19.522  -8.195  1.00  0.00           H
ATOM     72  HA  GLU A   9      65.347 -19.608 -10.717  1.00  0.00           H
ATOM     73 1HB  GLU A   9      67.294 -18.572 -11.584  1.00  0.00           H
ATOM     74 2HB  GLU A   9      67.075 -17.839 -10.031  1.00  0.00           H
ATOM     75 1HG  GLU A   9      68.964 -20.212 -10.294  1.00  0.00           H
ATOM     76 2HG  GLU A   9      69.400 -18.618 -10.801  1.00  0.00           H
ATOM     77  N   TRP A  10      66.741 -22.284 -10.066  1.00 20.17           N
ATOM     78  CA  TRP A  10      67.154 -23.579 -10.644  1.00 20.73           C
ATOM     79  C   TRP A  10      66.237 -23.967 -11.793  1.00 19.54           C
ATOM     80  O   TRP A  10      66.676 -24.542 -12.781  1.00 18.82           O
ATOM     81  CB  TRP A  10      67.221 -24.747  -9.636  1.00 22.30           C
ATOM     82  CG  TRP A  10      65.889 -25.351  -9.349  1.00 24.17           C
ATOM     83  CD1 TRP A  10      65.034 -24.888  -8.378  1.00 26.25           C
ATOM     84  NE1 TRP A  10      63.874 -25.646  -8.343  1.00 27.63           N
ATOM     85  CE2 TRP A  10      63.956 -26.609  -9.313  1.00 27.71           C
ATOM     86  CD2 TRP A  10      65.198 -26.459  -9.956  1.00 25.50           C
ATOM     87  CE3 TRP A  10      65.580 -27.303 -11.010  1.00 27.97           C
ATOM     88  CZ3 TRP A  10      64.662 -28.278 -11.350  1.00 31.07           C
ATOM     89  CZ2 TRP A  10      63.036 -27.600  -9.667  1.00 29.00           C
ATOM     90  CH2 TRP A  10      63.401 -28.427 -10.684  1.00 30.02           C
ATOM     91  HN  TRP A  10      66.616 -22.187  -9.062  1.00  0.00           H
ATOM     92  HA  TRP A  10      68.155 -23.432 -11.055  1.00  0.00           H
ATOM     93 1HB  TRP A  10      67.864 -25.534 -10.033  1.00  0.00           H
ATOM     94 2HB  TRP A  10      67.689 -24.416  -8.709  1.00  0.00           H
ATOM     95  HD1 TRP A  10      65.201 -24.054  -7.728  1.00  0.00           H
ATOM     96  HE1 TRP A  10      63.074 -25.428  -7.766  1.00  0.00           H
ATOM     97  HE3 TRP A  10      66.525 -27.192 -11.521  1.00  0.00           H
ATOM     98  HZ3 TRP A  10      64.905 -28.956 -12.156  1.00  0.00           H
ATOM     99  HZ2 TRP A  10      62.085 -27.707  -9.167  1.00  0.00           H
ATOM    100  HH2 TRP A  10      62.725 -29.209 -10.999  1.00  0.00           H
ATOM    101  N   ILE A  11      64.926 -23.732 -11.669  1.00 18.64           N
ATOM    102  CA  ILE A  11      64.034 -24.235 -12.705  1.00 20.30           C
ATOM    103  C   ILE A  11      64.345 -23.622 -14.053  1.00 19.24           C
ATOM    104  O   ILE A  11      64.255 -24.286 -15.124  1.00 17.48           O
ATOM    105  CB  ILE A  11      62.560 -23.936 -12.347  1.00 21.30           C
ATOM    106  CG2 ILE A  11      62.325 -22.446 -12.119  1.00 22.53           C
ATOM    107  CG1 ILE A  11      61.610 -24.497 -13.396  1.00 25.03           C
ATOM    108  CD1 ILE A  11      61.964 -25.891 -13.914  1.00 34.84           C
ATOM    109  HN  ILE A  11      64.560 -23.303 -10.832  1.00  0.00           H
ATOM    110  HA  ILE A  11      64.193 -25.313 -12.769  1.00  0.00           H
ATOM    111  HB  ILE A  11      62.353 -24.456 -11.409  1.00  0.00           H
ATOM    112 1HG2 ILE A  11      61.326 -22.282 -11.713  1.00  0.00           H
ATOM    113 2HG2 ILE A  11      63.019 -21.994 -11.411  1.00  0.00           H
ATOM    114 3HG2 ILE A  11      62.361 -21.881 -13.042  1.00  0.00           H
ATOM    115 1HG1 ILE A  11      60.603 -24.520 -12.975  1.00  0.00           H
ATOM    116 2HG1 ILE A  11      61.541 -23.822 -14.252  1.00  0.00           H
ATOM    117  HD1 ILE A  11      61.132 -26.273 -14.506  1.00  0.00           H
ATOM    118  HD2 ILE A  11      62.831 -25.988 -14.555  1.00  0.00           H
ATOM    119  HD3 ILE A  11      62.095 -26.588 -13.085  1.00  0.00           H
ATOM    120  N   TRP A  12      64.688 -22.334 -14.087  1.00 17.17           N
ATOM    121  CA  TRP A  12      65.035 -21.747 -15.398  1.00 17.39           C
ATOM    122  C   TRP A  12      66.397 -22.202 -15.925  1.00 16.19           C
ATOM    123  O   TRP A  12      66.566 -22.305 -17.128  1.00 17.45           O
ATOM    124  CB  TRP A  12      64.973 -20.206 -15.341  1.00 19.99           C
ATOM    125  CG  TRP A  12      63.772 -19.742 -14.564  1.00 20.89           C
ATOM    126  CD1 TRP A  12      63.758 -18.962 -13.445  1.00 20.32           C
ATOM    127  NE1 TRP A  12      62.434 -18.798 -13.082  1.00 22.36           N
ATOM    128  CE2 TRP A  12      61.610 -19.460 -13.936  1.00 23.45           C
ATOM    129  CD2 TRP A  12      62.417 -20.069 -14.889  1.00 22.76           C
ATOM    130  CE3 TRP A  12      61.824 -20.824 -15.907  1.00 23.50           C
ATOM    131  CZ3 TRP A  12      60.446 -20.951 -15.940  1.00 25.59           C
ATOM    132  CZ2 TRP A  12      60.218 -19.585 -13.970  1.00 25.99           C
ATOM    133  CH2 TRP A  12      59.661 -20.333 -14.969  1.00 26.64           C
ATOM    134  HN  TRP A  12      64.804 -21.810 -13.232  1.00  0.00           H
ATOM    135  HA  TRP A  12      64.307 -22.075 -16.139  1.00  0.00           H
ATOM    136 1HB  TRP A  12      65.858 -19.818 -14.841  1.00  0.00           H
ATOM    137 2HB  TRP A  12      64.958 -19.781 -16.346  1.00  0.00           H
ATOM    138  HD1 TRP A  12      64.628 -18.535 -12.966  1.00  0.00           H
ATOM    139  HE1 TRP A  12      62.133 -18.163 -12.353  1.00  0.00           H
ATOM    140  HE3 TRP A  12      62.415 -21.293 -16.674  1.00  0.00           H
ATOM    141  HZ3 TRP A  12      59.978 -21.529 -16.724  1.00  0.00           H
ATOM    142  HZ2 TRP A  12      59.597 -19.106 -13.227  1.00  0.00           H
ATOM    143  HH2 TRP A  12      58.587 -20.440 -15.010  1.00  0.00           H
ATOM    144  N   LEU A  13      67.337 -22.482 -15.038  1.00 16.32           N
ATOM    145  CA  LEU A  13      68.640 -23.056 -15.475  1.00 15.05           C
ATOM    146  C   LEU A  13      68.417 -24.451 -16.002  1.00 16.39           C
ATOM    147  O   LEU A  13      69.002 -24.837 -17.042  1.00 16.68           O
ATOM    148  CB  LEU A  13      69.631 -23.011 -14.309  1.00 14.90           C
ATOM    149  CG  LEU A  13      69.953 -21.633 -13.718  1.00 15.05           C
ATOM    150  CD1 LEU A  13      70.862 -21.748 -12.487  1.00 15.11           C
ATOM    151  CD2 LEU A  13      70.645 -20.741 -14.748  1.00 17.79           C
ATOM    152  HN  LEU A  13      67.139 -22.372 -14.051  1.00  0.00           H
ATOM    153  HA  LEU A  13      69.032 -22.455 -16.296  1.00  0.00           H
ATOM    154 1HB  LEU A  13      69.258 -23.655 -13.510  1.00  0.00           H
ATOM    155 2HB  LEU A  13      70.564 -23.478 -14.633  1.00  0.00           H
ATOM    156  HG  LEU A  13      69.029 -21.156 -13.395  1.00  0.00           H
ATOM    157 1HD1 LEU A  13      71.051 -20.765 -12.058  1.00  0.00           H
ATOM    158 2HD1 LEU A  13      70.409 -22.355 -11.703  1.00  0.00           H
ATOM    159 3HD1 LEU A  13      71.822 -22.190 -12.732  1.00  0.00           H
ATOM    160 1HD2 LEU A  13      70.998 -19.811 -14.299  1.00  0.00           H
ATOM    161 2HD2 LEU A  13      71.507 -21.233 -15.194  1.00  0.00           H
ATOM    162 3HD2 LEU A  13      69.973 -20.464 -15.560  1.00  0.00           H
ATOM    163  N   ALA A  14      67.511 -25.211 -15.370  1.00 17.00           N
ATOM    164  CA  ALA A  14      67.225 -26.559 -15.898  1.00 17.83           C
ATOM    165  C   ALA A  14      66.508 -26.535 -17.227  1.00 17.88           C
ATOM    166  O   ALA A  14      66.881 -27.279 -18.145  1.00 17.90           O
ATOM    167  CB  ALA A  14      66.344 -27.304 -14.882  1.00 19.74           C
ATOM    168  HN  ALA A  14      67.073 -24.882 -14.511  1.00  0.00           H
ATOM    169  HA  ALA A  14      68.160 -27.107 -16.024  1.00  0.00           H
ATOM    170 1HB  ALA A  14      66.862 -27.418 -13.930  1.00  0.00           H
ATOM    171 2HB  ALA A  14      65.407 -26.781 -14.687  1.00  0.00           H
ATOM    172 3HB  ALA A  14      66.096 -28.306 -15.237  1.00  0.00           H
ATOM    173  N   LEU A  15      65.474 -25.690 -17.342  1.00 17.17           N
ATOM    174  CA  LEU A  15      64.798 -25.531 -18.620  1.00 17.09           C
ATOM    175  C   LEU A  15      65.684 -24.922 -19.687  1.00 17.01           C
ATOM    176  O   LEU A  15      65.510 -25.244 -20.866  1.00 18.96           O
ATOM    177  CB  LEU A  15      63.545 -24.682 -18.376  1.00 17.90           C
ATOM    178  CG  LEU A  15      62.724 -24.464 -19.633  1.00 18.69           C
ATOM    179  CD1 LEU A  15      62.205 -25.755 -20.241  1.00 21.60           C
ATOM    180  CD2 LEU A  15      61.563 -23.540 -19.276  1.00 23.69           C
ATOM    181  HN  LEU A  15      65.173 -25.141 -16.539  1.00  0.00           H
ATOM    182  HA  LEU A  15      64.501 -26.525 -18.959  1.00  0.00           H
ATOM    183 1HB  LEU A  15      62.928 -25.152 -17.608  1.00  0.00           H
ATOM    184 2HB  LEU A  15      63.850 -23.716 -17.968  1.00  0.00           H
ATOM    185  HG  LEU A  15      63.311 -23.931 -20.382  1.00  0.00           H
ATOM    186 1HD1 LEU A  15      61.536 -25.550 -21.078  1.00  0.00           H
ATOM    187 2HD1 LEU A  15      63.007 -26.376 -20.639  1.00  0.00           H
ATOM    188 3HD1 LEU A  15      61.650 -26.351 -19.516  1.00  0.00           H
ATOM    189 1HD2 LEU A  15      61.072 -23.161 -20.174  1.00  0.00           H
ATOM    190 2HD2 LEU A  15      60.808 -24.065 -18.689  1.00  0.00           H
ATOM    191 3HD2 LEU A  15      61.869 -22.684 -18.681  1.00  0.00           H
ATOM    192  N   GLY A  16      66.637 -24.059 -19.355  1.00 15.25           N
ATOM    193  CA  GLY A  16      67.590 -23.558 -20.362  1.00 15.86           C
ATOM    194  C   GLY A  16      68.514 -24.660 -20.794  1.00 15.45           C
ATOM    195  O   GLY A  16      68.795 -24.835 -21.965  1.00 15.79           O
ATOM    196  HN  GLY A  16      66.688 -23.701 -18.405  1.00  0.00           H
ATOM    197 1HA  GLY A  16      68.175 -22.743 -19.938  1.00  0.00           H
ATOM    198 2HA  GLY A  16      67.061 -23.154 -21.228  1.00  0.00           H
ATOM    199  N   THR A  17      69.001 -25.470 -19.841  1.00 14.54           N
ATOM    200  CA  THR A  17      69.874 -26.591 -20.191  1.00 15.55           C
ATOM    201  C   THR A  17      69.145 -27.508 -21.142  1.00 16.32           C
ATOM    202  O   THR A  17      69.711 -27.963 -22.150  1.00 15.82           O
ATOM    203  CB  THR A  17      70.280 -27.369 -18.913  1.00 15.46           C
ATOM    204  OG1 THR A  17      70.963 -26.503 -17.991  1.00 15.12           O
ATOM    205  CG2 THR A  17      71.205 -28.521 -19.231  1.00 17.63           C
ATOM    206  HN  THR A  17      68.770 -25.303 -18.868  1.00  0.00           H
ATOM    207  HA  THR A  17      70.766 -26.207 -20.692  1.00  0.00           H
ATOM    208  HB  THR A  17      69.399 -27.766 -18.407  1.00  0.00           H
ATOM    209  HG1 THR A  17      70.339 -25.873 -17.631  1.00  0.00           H
ATOM    210 1HG2 THR A  17      71.549 -28.999 -18.315  1.00  0.00           H
ATOM    211 2HG2 THR A  17      70.726 -29.296 -19.829  1.00  0.00           H
ATOM    212 3HG2 THR A  17      72.092 -28.180 -19.769  1.00  0.00           H
ATOM    213  N   ALA A  18      67.910 -27.878 -20.810  1.00 16.34           N
ATOM    214  CA  ALA A  18      67.195 -28.799 -21.699  1.00 17.27           C
ATOM    215  C   ALA A  18      66.931 -28.229 -23.064  1.00 16.56           C
ATOM    216  O   ALA A  18      67.046 -28.922 -24.076  1.00 17.45           O
ATOM    217  CB  ALA A  18      65.872 -29.166 -21.006  1.00 16.81           C
ATOM    218  HN  ALA A  18      67.481 -27.539 -19.952  1.00  0.00           H
ATOM    219  HA  ALA A  18      67.788 -29.708 -21.824  1.00  0.00           H
ATOM    220 1HB  ALA A  18      66.048 -29.635 -20.038  1.00  0.00           H
ATOM    221 2HB  ALA A  18      65.245 -28.288 -20.842  1.00  0.00           H
ATOM    222 3HB  ALA A  18      65.298 -29.870 -21.612  1.00  0.00           H
ATOM    223  N   LEU A  19      66.507 -26.972 -23.173  1.00 16.36           N
ATOM    224  CA  LEU A  19      66.192 -26.404 -24.472  1.00 16.61           C
ATOM    225  C   LEU A  19      67.431 -26.207 -25.312  1.00 16.46           C
ATOM    226  O   LEU A  19      67.379 -26.466 -26.506  1.00 17.33           O
ATOM    227  CB  LEU A  19      65.432 -25.075 -24.254  1.00 17.23           C
ATOM    228  CG  LEU A  19      64.062 -25.244 -23.593  1.00 17.71           C
ATOM    229  CD1 LEU A  19      63.430 -23.879 -23.336  1.00 20.99           C
ATOM    230  CD2 LEU A  19      63.118 -26.033 -24.491  1.00 26.66           C
ATOM    231  HN  LEU A  19      66.367 -26.409 -22.339  1.00  0.00           H
ATOM    232  HA  LEU A  19      65.558 -27.097 -25.025  1.00  0.00           H
ATOM    233 1HB  LEU A  19      66.049 -24.410 -23.645  1.00  0.00           H
ATOM    234 2HB  LEU A  19      65.315 -24.564 -25.212  1.00  0.00           H
ATOM    235  HG  LEU A  19      64.132 -25.793 -22.660  1.00  0.00           H
ATOM    236 1HD1 LEU A  19      62.458 -23.973 -22.851  1.00  0.00           H
ATOM    237 2HD1 LEU A  19      64.055 -23.282 -22.670  1.00  0.00           H
ATOM    238 3HD1 LEU A  19      63.288 -23.311 -24.255  1.00  0.00           H
ATOM    239 1HD2 LEU A  19      62.107 -26.045 -24.080  1.00  0.00           H
ATOM    240 2HD2 LEU A  19      63.058 -25.608 -25.494  1.00  0.00           H
ATOM    241 3HD2 LEU A  19      63.415 -27.077 -24.584  1.00  0.00           H
ATOM    242  N   MET A  20      68.548 -25.813 -24.689  1.00 15.88           N
ATOM    243  CA  MET A  20      69.777 -25.725 -25.491  1.00 15.63           C
ATOM    244  C   MET A  20      70.240 -27.110 -25.951  1.00 15.86           C
ATOM    245  O   MET A  20      70.726 -27.335 -27.058  1.00 15.65           O
ATOM    246  CB  MET A  20      70.865 -25.066 -24.624  1.00 15.11           C
ATOM    247  CG  MET A  20      70.583 -23.616 -24.309  1.00 14.74           C
ATOM    248  SD  MET A  20      70.426 -22.603 -25.811  1.00 14.93           S
ATOM    249  CE  MET A  20      70.300 -21.003 -25.030  1.00 15.25           C
ATOM    250  HN  MET A  20      68.558 -25.598 -23.694  1.00  0.00           H
ATOM    251  HA  MET A  20      69.597 -25.141 -26.395  1.00  0.00           H
ATOM    252 1HB  MET A  20      70.992 -25.621 -23.693  1.00  0.00           H
ATOM    253 2HB  MET A  20      71.823 -25.125 -25.141  1.00  0.00           H
ATOM    254 1HG  MET A  20      69.666 -23.489 -23.741  1.00  0.00           H
ATOM    255 2HG  MET A  20      71.389 -23.216 -23.692  1.00  0.00           H
ATOM    256 1HE  MET A  20      70.244 -20.234 -25.794  1.00  0.00           H
ATOM    257 2HE  MET A  20      69.410 -20.938 -24.404  1.00  0.00           H
ATOM    258 3HE  MET A  20      71.171 -20.799 -24.407  1.00  0.00           H
ATOM    259  N   GLY A  21      70.157 -28.112 -25.079  1.00 15.77           N
ATOM    260  CA  GLY A  21      70.507 -29.475 -25.426  1.00 16.17           C
ATOM    261  C   GLY A  21      69.657 -29.984 -26.572  1.00 17.55           C
ATOM    262  O   GLY A  21      70.150 -30.559 -27.533  1.00 18.17           O
ATOM    263  HN  GLY A  21      69.806 -27.926 -24.143  1.00  0.00           H
ATOM    264 1HA  GLY A  21      70.363 -30.117 -24.557  1.00  0.00           H
ATOM    265 2HA  GLY A  21      71.564 -29.533 -25.694  1.00  0.00           H
ATOM    266  N   LEU A  22      68.355 -29.846 -26.466  1.00 18.58           N
ATOM    267  CA  LEU A  22      67.416 -30.279 -27.497  1.00 19.52           C
ATOM    268  C   LEU A  22      67.676 -29.510 -28.796  1.00 18.87           C
ATOM    269  O   LEU A  22      67.723 -30.103 -29.870  1.00 19.16           O
ATOM    270  CB  LEU A  22      65.956 -30.104 -27.022  1.00 22.27           C
ATOM    271  CG  LEU A  22      65.390 -31.121 -26.022  1.00 23.02           C
ATOM    272  CD1 LEU A  22      66.376 -31.470 -24.921  1.00 30.79           C
ATOM    273  CD2 LEU A  22      64.049 -30.694 -25.389  1.00 24.04           C
ATOM    274  HN  LEU A  22      67.967 -29.428 -25.621  1.00  0.00           H
ATOM    275  HA  LEU A  22      67.591 -31.336 -27.710  1.00  0.00           H
ATOM    276 1HB  LEU A  22      65.853 -29.101 -26.605  1.00  0.00           H
ATOM    277 2HB  LEU A  22      65.300 -30.109 -27.895  1.00  0.00           H
ATOM    278  HG  LEU A  22      65.214 -32.037 -26.591  1.00  0.00           H
ATOM    279 1HD1 LEU A  22      66.156 -32.505 -24.657  1.00  0.00           H
ATOM    280 2HD1 LEU A  22      67.433 -31.538 -25.136  1.00  0.00           H
ATOM    281 3HD1 LEU A  22      66.179 -30.990 -23.969  1.00  0.00           H
ATOM    282 1HD2 LEU A  22      63.653 -31.471 -24.734  1.00  0.00           H
ATOM    283 2HD2 LEU A  22      64.163 -29.785 -24.795  1.00  0.00           H
ATOM    284 3HD2 LEU A  22      63.297 -30.497 -26.153  1.00  0.00           H
ATOM    285  N   GLY A  23      67.874 -28.193 -28.704  1.00 17.70           N
ATOM    286  CA  GLY A  23      68.185 -27.456 -29.941  1.00 17.66           C
ATOM    287  C   GLY A  23      69.465 -27.940 -30.593  1.00 17.05           C
ATOM    288  O   GLY A  23      69.533 -28.123 -31.789  1.00 17.39           O
ATOM    289  HN  GLY A  23      67.808 -27.706 -27.811  1.00  0.00           H
ATOM    290 1HA  GLY A  23      68.293 -26.398 -29.705  1.00  0.00           H
ATOM    291 2HA  GLY A  23      67.359 -27.541 -30.649  1.00  0.00           H
ATOM    292  N   THR A  24      70.503 -28.181 -29.793  1.00 16.53           N
ATOM    293  CA  THR A  24      71.733 -28.769 -30.305  1.00 16.53           C
ATOM    294  C   THR A  24      71.475 -30.066 -31.064  1.00 18.20           C
ATOM    295  O   THR A  24      71.942 -30.254 -32.184  1.00 17.98           O
ATOM    296  CB  THR A  24      72.754 -29.045 -29.185  1.00 16.83           C
ATOM    297  OG1 THR A  24      73.041 -27.768 -28.539  1.00 17.05           O
ATOM    298  CG2 THR A  24      74.070 -29.513 -29.724  1.00 16.24           C
ATOM    299  HN  THR A  24      70.423 -28.019 -28.794  1.00  0.00           H
ATOM    300  HA  THR A  24      72.167 -28.059 -31.013  1.00  0.00           H
ATOM    301  HB  THR A  24      72.379 -29.754 -28.446  1.00  0.00           H
ATOM    302  HG1 THR A  24      72.303 -27.531 -27.978  1.00  0.00           H
ATOM    303 1HG2 THR A  24      74.810 -29.581 -28.926  1.00  0.00           H
ATOM    304 2HG2 THR A  24      74.012 -30.502 -30.177  1.00  0.00           H
ATOM    305 3HG2 THR A  24      74.461 -28.825 -30.476  1.00  0.00           H
ATOM    306  N   LEU A  25      70.728 -30.975 -30.428  1.00 18.34           N
ATOM    307  CA  LEU A  25      70.565 -32.287 -31.067  1.00 18.69           C
ATOM    308  C   LEU A  25      69.770 -32.124 -32.359  1.00 19.32           C
ATOM    309  O   LEU A  25      70.030 -32.796 -33.355  1.00 20.93           O
ATOM    310  CB  LEU A  25      69.847 -33.229 -30.125  1.00 19.66           C
ATOM    311  CG  LEU A  25      70.664 -33.582 -28.886  1.00 22.00           C
ATOM    312  CD1 LEU A  25      69.811 -34.356 -27.889  1.00 24.56           C
ATOM    313  CD2 LEU A  25      71.876 -34.407 -29.322  1.00 23.83           C
ATOM    314  HN  LEU A  25      70.368 -30.799 -29.493  1.00  0.00           H
ATOM    315  HA  LEU A  25      71.536 -32.692 -31.346  1.00  0.00           H
ATOM    316 1HB  LEU A  25      68.901 -32.775 -29.821  1.00  0.00           H
ATOM    317 2HB  LEU A  25      69.573 -34.143 -30.657  1.00  0.00           H
ATOM    318  HG  LEU A  25      71.027 -32.684 -28.389  1.00  0.00           H
ATOM    319 1HD1 LEU A  25      70.385 -34.619 -26.999  1.00  0.00           H
ATOM    320 2HD1 LEU A  25      68.961 -33.760 -27.554  1.00  0.00           H
ATOM    321 3HD1 LEU A  25      69.423 -35.281 -28.317  1.00  0.00           H
ATOM    322 1HD2 LEU A  25      72.393 -34.817 -28.453  1.00  0.00           H
ATOM    323 2HD2 LEU A  25      71.598 -35.251 -29.955  1.00  0.00           H
ATOM    324 3HD2 LEU A  25      72.619 -33.814 -29.852  1.00  0.00           H
ATOM    325  N   TYR A  26      68.776 -31.241 -32.312  1.00 19.56           N
ATOM    326  CA  TYR A  26      67.962 -30.986 -33.511  1.00 20.17           C
ATOM    327  C   TYR A  26      68.852 -30.475 -34.626  1.00 18.76           C
ATOM    328  O   TYR A  26      68.844 -30.983 -35.765  1.00 22.64           O
ATOM    329  CB  TYR A  26      66.781 -30.049 -33.240  1.00 20.23           C
ATOM    330  CG  TYR A  26      66.020 -29.741 -34.504  1.00 19.89           C
ATOM    331  CD1 TYR A  26      65.250 -30.693 -35.146  1.00 25.48           C
ATOM    332  CE1 TYR A  26      64.552 -30.411 -36.314  1.00 28.68           C
ATOM    333  CZ  TYR A  26      64.635 -29.160 -36.871  1.00 26.95           C
ATOM    334  OH  TYR A  26      63.948 -28.857 -38.030  1.00 35.53           O
ATOM    335  CD2 TYR A  26      66.052 -28.502 -35.111  1.00 22.65           C
ATOM    336  CE2 TYR A  26      65.383 -28.174 -36.276  1.00 24.48           C
ATOM    337  HN  TYR A  26      68.596 -30.733 -31.448  1.00  0.00           H
ATOM    338  HA  TYR A  26      67.563 -31.947 -33.844  1.00  0.00           H
ATOM    339 1HB  TYR A  26      66.104 -30.500 -32.513  1.00  0.00           H
ATOM    340 2HB  TYR A  26      67.137 -29.121 -32.789  1.00  0.00           H
ATOM    341  HD1 TYR A  26      65.183 -31.688 -34.728  1.00  0.00           H
ATOM    342  HE1 TYR A  26      63.959 -31.184 -36.781  1.00  0.00           H
ATOM    343  HH  TYR A  26      64.107 -27.958 -38.260  1.00  0.00           H
ATOM    344  HD2 TYR A  26      66.650 -27.734 -34.642  1.00  0.00           H
ATOM    345  HE2 TYR A  26      65.486 -27.193 -36.704  1.00  0.00           H
ATOM    346  N   PHE A  27      69.690 -29.465 -34.353  1.00 19.24           N
ATOM    347  CA  PHE A  27      70.515 -28.947 -35.466  1.00 18.23           C
ATOM    348  C   PHE A  27      71.550 -29.944 -35.920  1.00 19.76           C
ATOM    349  O   PHE A  27      71.875 -30.020 -37.119  1.00 19.81           O
ATOM    350  CB  PHE A  27      71.231 -27.643 -35.033  1.00 17.73           C
ATOM    351  CG  PHE A  27      70.323 -26.477 -34.720  1.00 18.55           C
ATOM    352  CD1 PHE A  27      69.063 -26.332 -35.256  1.00 19.32           C
ATOM    353  CE1 PHE A  27      68.217 -25.280 -34.939  1.00 20.41           C
ATOM    354  CZ  PHE A  27      68.625 -24.275 -34.063  1.00 19.09           C
ATOM    355  CD2 PHE A  27      70.704 -25.434 -33.859  1.00 19.50           C
ATOM    356  CE2 PHE A  27      69.888 -24.409 -33.520  1.00 18.35           C
ATOM    357  HN  PHE A  27      69.738 -29.050 -33.423  1.00  0.00           H
ATOM    358  HA  PHE A  27      69.895 -28.751 -36.340  1.00  0.00           H
ATOM    359 1HB  PHE A  27      71.873 -27.836 -34.172  1.00  0.00           H
ATOM    360 2HB  PHE A  27      71.896 -27.313 -35.833  1.00  0.00           H
ATOM    361  HD1 PHE A  27      68.683 -27.066 -35.946  1.00  0.00           H
ATOM    362  HE1 PHE A  27      67.241 -25.223 -35.387  1.00  0.00           H
ATOM    363  HZ  PHE A  27      67.984 -23.445 -33.813  1.00  0.00           H
ATOM    364  HD2 PHE A  27      71.689 -25.469 -33.418  1.00  0.00           H
ATOM    365  HE2 PHE A  27      70.251 -23.658 -32.833  1.00  0.00           H
ATOM    366  N   LEU A  28      72.059 -30.762 -35.009  1.00 19.61           N
ATOM    367  CA  LEU A  28      73.019 -31.817 -35.346  1.00 21.22           C
ATOM    368  C   LEU A  28      72.399 -32.782 -36.331  1.00 22.94           C
ATOM    369  O   LEU A  28      72.992 -33.181 -37.342  1.00 23.60           O
ATOM    370  CB  LEU A  28      73.395 -32.557 -34.047  1.00 21.66           C
ATOM    371  CG  LEU A  28      74.707 -32.181 -33.401  1.00 24.58           C
ATOM    372  CD1 LEU A  28      74.831 -32.921 -32.081  1.00 29.93           C
ATOM    373  CD2 LEU A  28      75.900 -32.496 -34.292  1.00 28.80           C
ATOM    374  HN  LEU A  28      71.820 -30.615 -34.031  1.00  0.00           H
ATOM    375  HA  LEU A  28      73.892 -31.364 -35.814  1.00  0.00           H
ATOM    376 1HB  LEU A  28      72.589 -32.465 -33.325  1.00  0.00           H
ATOM    377 2HB  LEU A  28      73.442 -33.631 -34.242  1.00  0.00           H
ATOM    378  HG  LEU A  28      74.684 -31.121 -33.161  1.00  0.00           H
ATOM    379 1HD1 LEU A  28      75.757 -32.658 -31.568  1.00  0.00           H
ATOM    380 2HD1 LEU A  28      74.014 -32.664 -31.407  1.00  0.00           H
ATOM    381 3HD1 LEU A  28      74.826 -34.004 -32.215  1.00  0.00           H
ATOM    382 1HD2 LEU A  28      76.838 -32.289 -33.776  1.00  0.00           H
ATOM    383 2HD2 LEU A  28      75.918 -33.545 -34.592  1.00  0.00           H
ATOM    384 3HD2 LEU A  28      75.916 -31.895 -35.201  1.00  0.00           H
ATOM    385  N   VAL A  29      71.169 -33.215 -36.051  1.00 22.15           N
ATOM    386  CA  VAL A  29      70.484 -34.170 -36.921  1.00 23.25           C
ATOM    387  C   VAL A  29      70.155 -33.495 -38.262  1.00 23.33           C
ATOM    388  O   VAL A  29      70.350 -34.089 -39.305  1.00 30.67           O
ATOM    389  CB  VAL A  29      69.178 -34.720 -36.343  1.00 26.33           C
ATOM    390  CG1 VAL A  29      68.441 -35.568 -37.377  1.00 32.69           C
ATOM    391  CG2 VAL A  29      69.375 -35.563 -35.088  1.00 31.81           C
ATOM    392  HN  VAL A  29      70.720 -32.913 -35.190  1.00  0.00           H
ATOM    393  HA  VAL A  29      71.156 -34.998 -37.105  1.00  0.00           H
ATOM    394  HB  VAL A  29      68.536 -33.879 -36.071  1.00  0.00           H
ATOM    395 1HG1 VAL A  29      67.609 -36.104 -36.919  1.00  0.00           H
ATOM    396 2HG1 VAL A  29      67.997 -34.985 -38.185  1.00  0.00           H
ATOM    397 3HG1 VAL A  29      69.092 -36.320 -37.826  1.00  0.00           H
ATOM    398 1HG2 VAL A  29      68.423 -35.828 -34.628  1.00  0.00           H
ATOM    399 2HG2 VAL A  29      69.905 -36.490 -35.312  1.00  0.00           H
ATOM    400 3HG2 VAL A  29      69.962 -35.045 -34.333  1.00  0.00           H
ATOM    401  N   LYS A  30      69.640 -32.261 -38.160  1.00 22.59           N
ATOM    402  CA  LYS A  30      69.244 -31.583 -39.397  1.00 23.57           C
ATOM    403  C   LYS A  30      70.424 -31.402 -40.332  1.00 24.96           C
ATOM    404  O   LYS A  30      70.315 -31.479 -41.567  1.00 31.23           O
ATOM    405  CB  LYS A  30      68.588 -30.240 -39.067  1.00 24.53           C
ATOM    406  CG  LYS A  30      67.973 -29.549 -40.267  1.00 28.70           C
ATOM    407  CD  LYS A  30      67.232 -28.277 -39.879  1.00 30.21           C
ATOM    408  CE  LYS A  30      66.353 -27.829 -41.035  1.00 30.42           C
ATOM    409  NZ  LYS A  30      67.165 -27.501 -42.247  1.00 31.29           N1+
ATOM    410  HN  LYS A  30      69.498 -31.834 -37.246  1.00  0.00           H
ATOM    411  HA  LYS A  30      68.522 -32.222 -39.909  1.00  0.00           H
ATOM    412 1HB  LYS A  30      67.817 -30.414 -38.314  1.00  0.00           H
ATOM    413 2HB  LYS A  30      69.325 -29.589 -38.592  1.00  0.00           H
ATOM    414 1HG  LYS A  30      68.747 -29.359 -41.003  1.00  0.00           H
ATOM    415 2HG  LYS A  30      67.286 -30.258 -40.734  1.00  0.00           H
ATOM    416 1HD  LYS A  30      66.608 -28.470 -39.005  1.00  0.00           H
ATOM    417 2HD  LYS A  30      67.941 -27.499 -39.585  1.00  0.00           H
ATOM    418 1HE  LYS A  30      65.632 -28.609 -41.284  1.00  0.00           H
ATOM    419 2HE  LYS A  30      65.785 -26.947 -40.742  1.00  0.00           H
ATOM    420 1HZ  LYS A  30      66.759 -27.811 -43.116  1.00  0.00           H
ATOM    421 2HZ  LYS A  30      67.372 -26.504 -42.320  1.00  0.00           H
ATOM    422 3HZ  LYS A  30      68.092 -27.926 -42.172  1.00  0.00           H
ATOM    423  N   GLY A  31      71.620 -31.184 -39.785  1.00 25.01           N
ATOM    424  CA  GLY A  31      72.740 -30.907 -40.689  1.00 27.80           C
ATOM    425  C   GLY A  31      73.432 -32.161 -41.182  1.00 31.56           C
ATOM    426  O   GLY A  31      74.352 -32.084 -41.987  1.00 29.58           O
ATOM    427  HN  GLY A  31      71.735 -31.085 -38.781  1.00  0.00           H
ATOM    428 1HA  GLY A  31      73.482 -30.323 -40.148  1.00  0.00           H
ATOM    429 2HA  GLY A  31      72.451 -30.287 -41.538  1.00  0.00           H
ATOM    430  N   MET A  32      73.038 -33.320 -40.674  1.00 34.91           N
ATOM    431  CA  MET A  32      73.652 -34.565 -41.146  1.00 40.63           C
ATOM    432  C   MET A  32      73.593 -34.692 -42.656  1.00 44.10           C
ATOM    433  O   MET A  32      72.545 -34.529 -43.297  1.00 46.12           O
ATOM    434  CB  MET A  32      72.913 -35.767 -40.581  1.00 46.21           C
ATOM    435  CG  MET A  32      73.685 -37.066 -40.731  1.00 49.59           C
ATOM    436  SD  MET A  32      73.180 -38.139 -39.382  1.00 53.73           S
ATOM    437  CE  MET A  32      71.905 -37.195 -38.577  1.00 52.24           C
ATOM    438  HN  MET A  32      72.193 -33.355 -40.116  1.00  0.00           H
ATOM    439  HA  MET A  32      74.688 -34.565 -40.801  1.00  0.00           H
ATOM    440 1HB  MET A  32      72.915 -35.399 -39.564  1.00  0.00           H
ATOM    441 2HB  MET A  32      71.890 -35.824 -40.961  1.00  0.00           H
ATOM    442 1HG  MET A  32      73.477 -37.545 -41.689  1.00  0.00           H
ATOM    443 2HG  MET A  32      74.763 -36.921 -40.656  1.00  0.00           H
ATOM    444 1HE  MET A  32      71.399 -37.877 -37.895  1.00  0.00           H
ATOM    445 2HE  MET A  32      72.354 -36.450 -37.927  1.00  0.00           H
ATOM    446 3HE  MET A  32      71.111 -36.804 -39.213  1.00  0.00           H
ATOM    447  N   GLY A  33      74.748 -35.003 -43.245  1.00 44.98           N
ATOM    448  CA  GLY A  33      74.793 -35.198 -44.666  1.00 46.03           C
ATOM    449  C   GLY A  33      74.703 -33.994 -45.561  1.00 44.38           C
ATOM    450  O   GLY A  33      74.639 -34.151 -46.785  1.00 46.97           O
ATOM    451  HN  GLY A  33      75.594 -35.065 -42.704  1.00  0.00           H
ATOM    452 1HA  GLY A  33      74.002 -35.889 -44.968  1.00  0.00           H
ATOM    453 2HA  GLY A  33      75.727 -35.704 -44.907  1.00  0.00           H
ATOM    454  N   VAL A  34      74.673 -32.776 -45.009  1.00 40.73           N
ATOM    455  CA  VAL A  34      74.623 -31.644 -45.933  1.00 34.64           C
ATOM    456  C   VAL A  34      76.035 -31.608 -46.544  1.00 32.65           C
ATOM    457  O   VAL A  34      76.992 -31.764 -45.810  1.00 34.23           O
ATOM    458  CB  VAL A  34      74.210 -30.258 -45.411  1.00 34.39           C
ATOM    459  CG1 VAL A  34      73.843 -30.202 -43.966  1.00 43.12           C
ATOM    460  CG2 VAL A  34      75.329 -29.260 -45.725  1.00 40.69           C
ATOM    461  HN  VAL A  34      74.685 -32.625 -44.007  1.00  0.00           H
ATOM    462  HA  VAL A  34      73.906 -31.873 -46.727  1.00  0.00           H
ATOM    463  HB  VAL A  34      73.329 -29.947 -45.975  1.00  0.00           H
ATOM    464 1HG1 VAL A  34      73.367 -29.257 -43.740  1.00  0.00           H
ATOM    465 2HG1 VAL A  34      73.114 -30.976 -43.729  1.00  0.00           H
ATOM    466 3HG1 VAL A  34      74.736 -30.256 -43.346  1.00  0.00           H
ATOM    467 1HG2 VAL A  34      75.011 -28.283 -45.361  1.00  0.00           H
ATOM    468 2HG2 VAL A  34      76.256 -29.429 -45.176  1.00  0.00           H
ATOM    469 3HG2 VAL A  34      75.523 -29.076 -46.782  1.00  0.00           H
ATOM    470  N   SER A  35      76.097 -31.413 -47.857  1.00 30.61           N
ATOM    471  CA  SER A  35      77.385 -31.443 -48.546  1.00 29.68           C
ATOM    472  C   SER A  35      77.822 -30.066 -49.012  1.00 29.14           C
ATOM    473  O   SER A  35      79.028 -29.814 -49.185  1.00 29.37           O
ATOM    474  CB  SER A  35      77.270 -32.425 -49.722  1.00 29.79           C
ATOM    475  OG  SER A  35      76.377 -31.843 -50.663  1.00 30.97           O
ATOM    476  HN  SER A  35      75.264 -31.434 -48.426  1.00  0.00           H
ATOM    477  HA  SER A  35      78.180 -31.817 -47.898  1.00  0.00           H
ATOM    478 1HB  SER A  35      78.241 -32.591 -50.193  1.00  0.00           H
ATOM    479 2HB  SER A  35      76.893 -33.396 -49.394  1.00  0.00           H
ATOM    480  HG1 SER A  35      76.822 -31.171 -51.169  1.00  0.00           H
ATOM    481  N   ASP A  36      76.866 -29.160 -49.215  1.00 28.43           N
ATOM    482  CA  ASP A  36      77.216 -27.821 -49.721  1.00 28.39           C
ATOM    483  C   ASP A  36      78.180 -27.142 -48.747  1.00 29.23           C
ATOM    484  O   ASP A  36      77.889 -26.945 -47.557  1.00 27.14           O
ATOM    485  CB  ASP A  36      75.982 -26.933 -49.944  1.00 28.13           C
ATOM    486  CG  ASP A  36      76.337 -25.532 -50.366  1.00 30.07           C
ATOM    487  OD1 ASP A  36      76.906 -25.379 -51.483  1.00 42.26           O
ATOM    488  OD2 ASP A  36      76.052 -24.525 -49.719  1.00 38.30           O1-
ATOM    489  HN  ASP A  36      75.902 -29.389 -49.056  1.00  0.00           H
ATOM    490  HA  ASP A  36      77.656 -27.941 -50.709  1.00  0.00           H
ATOM    491 1HB  ASP A  36      75.363 -27.354 -50.734  1.00  0.00           H
ATOM    492 2HB  ASP A  36      75.388 -26.866 -49.038  1.00  0.00           H
ATOM    493  N   PRO A  37      79.392 -26.804 -49.170  1.00 28.60           N
ATOM    494  CA  PRO A  37      80.346 -26.215 -48.207  1.00 27.68           C
ATOM    495  C   PRO A  37      79.862 -24.953 -47.504  1.00 28.86           C
ATOM    496  O   PRO A  37      80.197 -24.682 -46.331  1.00 29.51           O
ATOM    497  CD  PRO A  37      79.971 -27.011 -50.498  1.00 31.09           C
ATOM    498  CB  PRO A  37      81.539 -25.880 -49.093  1.00 31.57           C
ATOM    499  CG  PRO A  37      81.436 -26.797 -50.257  1.00 32.12           C
ATOM    500 1HD  PRO A  37      79.792 -27.999 -50.920  1.00  0.00           H
ATOM    501 2HD  PRO A  37      79.560 -26.262 -51.183  1.00  0.00           H
ATOM    502  HA  PRO A  37      80.612 -26.965 -47.464  1.00  0.00           H
ATOM    503 1HB  PRO A  37      82.489 -25.963 -48.566  1.00  0.00           H
ATOM    504 2HB  PRO A  37      81.474 -24.851 -49.463  1.00  0.00           H
ATOM    505 1HG  PRO A  37      81.905 -27.751 -50.017  1.00  0.00           H
ATOM    506 2HG  PRO A  37      81.937 -26.401 -51.143  1.00  0.00           H
ATOM    507  N   ASP A  38      79.066 -24.135 -48.192  1.00 27.20           N
ATOM    508  CA  ASP A  38      78.573 -22.908 -47.536  1.00 27.95           C
ATOM    509  C   ASP A  38      77.600 -23.272 -46.424  1.00 26.29           C
ATOM    510  O   ASP A  38      77.677 -22.777 -45.307  1.00 23.65           O
ATOM    511  CB  ASP A  38      77.922 -21.980 -48.580  1.00 31.37           C
ATOM    512  CG  ASP A  38      78.925 -21.250 -49.447  1.00 38.10           C
ATOM    513  OD1 ASP A  38      80.050 -21.005 -48.967  1.00 39.59           O
ATOM    514  OD2 ASP A  38      78.599 -20.887 -50.609  1.00 50.98           O1-
ATOM    515  HN  ASP A  38      78.765 -24.327 -49.144  1.00  0.00           H
ATOM    516  HA  ASP A  38      79.406 -22.451 -47.063  1.00  0.00           H
ATOM    517 1HB  ASP A  38      77.241 -22.510 -49.239  1.00  0.00           H
ATOM    518 2HB  ASP A  38      77.316 -21.216 -48.094  1.00  0.00           H
ATOM    519  N   ALA A  39      76.674 -24.182 -46.743  1.00 25.68           N
ATOM    520  CA  ALA A  39      75.695 -24.672 -45.787  1.00 24.27           C
ATOM    521  C   ALA A  39      76.383 -25.368 -44.641  1.00 22.95           C
ATOM    522  O   ALA A  39      75.955 -25.176 -43.510  1.00 23.49           O
ATOM    523  CB  ALA A  39      74.688 -25.626 -46.448  1.00 25.17           C
ATOM    524  HN  ALA A  39      76.555 -24.374 -47.742  1.00  0.00           H
ATOM    525  HA  ALA A  39      75.153 -23.815 -45.388  1.00  0.00           H
ATOM    526 1HB  ALA A  39      74.190 -25.123 -47.279  1.00  0.00           H
ATOM    527 2HB  ALA A  39      75.189 -26.503 -46.851  1.00  0.00           H
ATOM    528 3HB  ALA A  39      73.921 -25.950 -45.746  1.00  0.00           H
ATOM    529  N   LYS A  40      77.438 -26.140 -44.917  1.00 23.38           N
ATOM    530  CA  LYS A  40      78.182 -26.734 -43.799  1.00 23.73           C
ATOM    531  C   LYS A  40      78.722 -25.703 -42.828  1.00 23.46           C
ATOM    532  O   LYS A  40      78.674 -25.976 -41.623  1.00 24.08           O
ATOM    533  CB  LYS A  40      79.360 -27.539 -44.325  1.00 26.05           C
ATOM    534  CG  LYS A  40      79.105 -28.870 -45.001  1.00 28.15           C
ATOM    535  CD  LYS A  40      80.421 -29.377 -45.576  1.00 30.26           C
ATOM    536  CE  LYS A  40      80.898 -30.736 -45.108  1.00 33.24           C
ATOM    537  NZ  LYS A  40      81.750 -31.353 -46.198  1.00 33.68           N1+
ATOM    538  HN  LYS A  40      77.723 -26.258 -45.891  1.00  0.00           H
ATOM    539  HA  LYS A  40      77.511 -27.395 -43.247  1.00  0.00           H
ATOM    540 1HB  LYS A  40      79.915 -26.888 -45.003  1.00  0.00           H
ATOM    541 2HB  LYS A  40      80.044 -27.732 -43.494  1.00  0.00           H
ATOM    542 1HG  LYS A  40      78.658 -29.576 -44.299  1.00  0.00           H
ATOM    543 2HG  LYS A  40      78.377 -28.741 -45.804  1.00  0.00           H
ATOM    544 1HD  LYS A  40      80.258 -29.400 -46.657  1.00  0.00           H
ATOM    545 2HD  LYS A  40      81.228 -28.652 -45.447  1.00  0.00           H
ATOM    546 1HE  LYS A  40      81.450 -30.661 -44.170  1.00  0.00           H
ATOM    547 2HE  LYS A  40      80.047 -31.398 -44.937  1.00  0.00           H
ATOM    548 1HZ  LYS A  40      82.042 -32.281 -45.927  1.00  0.00           H
ATOM    549 2HZ  LYS A  40      81.189 -31.441 -47.037  1.00  0.00           H
ATOM    550 3HZ  LYS A  40      82.554 -30.776 -46.396  1.00  0.00           H
ATOM    551  N   LYS A  41      79.245 -24.587 -43.306  1.00 22.27           N
ATOM    552  CA  LYS A  41      79.655 -23.489 -42.434  1.00 22.64           C
ATOM    553  C   LYS A  41      78.556 -23.037 -41.503  1.00 20.43           C
ATOM    554  O   LYS A  41      78.676 -22.865 -40.298  1.00 20.65           O
ATOM    555  CB  LYS A  41      79.938 -22.230 -43.262  1.00 35.04           C
ATOM    556  CG  LYS A  41      81.142 -22.067 -44.123  1.00 43.17           C
ATOM    557  CD  LYS A  41      81.241 -20.696 -44.787  1.00 48.85           C
ATOM    558  CE  LYS A  41      80.465 -20.465 -46.056  1.00 52.69           C
ATOM    559  NZ  LYS A  41      80.828 -19.185 -46.773  1.00 55.05           N1+
ATOM    560  HN  LYS A  41      79.239 -24.434 -44.312  1.00  0.00           H
ATOM    561  HA  LYS A  41      80.527 -23.780 -41.847  1.00  0.00           H
ATOM    562 1HB  LYS A  41      79.072 -21.867 -43.797  1.00  0.00           H
ATOM    563 2HB  LYS A  41      80.076 -21.430 -42.528  1.00  0.00           H
ATOM    564 1HG  LYS A  41      82.030 -22.235 -43.512  1.00  0.00           H
ATOM    565 2HG  LYS A  41      81.162 -22.845 -44.887  1.00  0.00           H
ATOM    566 1HD  LYS A  41      81.038 -19.911 -44.069  1.00  0.00           H
ATOM    567 2HD  LYS A  41      82.296 -20.564 -45.037  1.00  0.00           H
ATOM    568 1HE  LYS A  41      80.871 -21.217 -46.723  1.00  0.00           H
ATOM    569 2HE  LYS A  41      79.385 -20.568 -45.942  1.00  0.00           H
ATOM    570 1HZ  LYS A  41      80.499 -19.383 -47.728  1.00  0.00           H
ATOM    571 2HZ  LYS A  41      80.333 -18.371 -46.447  1.00  0.00           H
ATOM    572 3HZ  LYS A  41      81.818 -19.032 -46.859  1.00  0.00           H
ATOM    573  N   PHE A  42      77.383 -22.767 -42.080  1.00 19.61           N
ATOM    574  CA  PHE A  42      76.281 -22.283 -41.270  1.00 18.33           C
ATOM    575  C   PHE A  42      75.814 -23.335 -40.288  1.00 18.17           C
ATOM    576  O   PHE A  42      75.516 -23.031 -39.141  1.00 18.30           O
ATOM    577  CB  PHE A  42      75.139 -21.932 -42.251  1.00 19.93           C
ATOM    578  CG  PHE A  42      75.416 -20.639 -42.972  1.00 22.87           C
ATOM    579  CD1 PHE A  42      75.534 -19.410 -42.311  1.00 22.50           C
ATOM    580  CE1 PHE A  42      75.750 -18.261 -43.007  1.00 23.61           C
ATOM    581  CZ  PHE A  42      75.837 -18.309 -44.419  1.00 25.14           C
ATOM    582  CD2 PHE A  42      75.531 -20.657 -44.343  1.00 26.22           C
ATOM    583  CE2 PHE A  42      75.749 -19.525 -45.047  1.00 27.18           C
ATOM    584  HN  PHE A  42      77.282 -22.869 -43.086  1.00  0.00           H
ATOM    585  HA  PHE A  42      76.586 -21.401 -40.702  1.00  0.00           H
ATOM    586 1HB  PHE A  42      74.949 -22.744 -42.955  1.00  0.00           H
ATOM    587 2HB  PHE A  42      74.206 -21.791 -41.702  1.00  0.00           H
ATOM    588  HD1 PHE A  42      75.440 -19.365 -41.242  1.00  0.00           H
ATOM    589  HE1 PHE A  42      75.830 -17.314 -42.499  1.00  0.00           H
ATOM    590  HZ  PHE A  42      76.002 -17.412 -44.999  1.00  0.00           H
ATOM    591  HD2 PHE A  42      75.477 -21.583 -44.894  1.00  0.00           H
ATOM    592  HE2 PHE A  42      75.838 -19.579 -46.125  1.00  0.00           H
ATOM    593  N   TYR A  43      75.728 -24.600 -40.708  1.00 19.10           N
ATOM    594  CA  TYR A  43      75.343 -25.637 -39.716  1.00 19.28           C
ATOM    595  C   TYR A  43      76.375 -25.723 -38.614  1.00 18.79           C
ATOM    596  O   TYR A  43      76.008 -25.902 -37.442  1.00 19.52           O
ATOM    597  CB  TYR A  43      75.166 -27.025 -40.391  1.00 19.58           C
ATOM    598  CG  TYR A  43      73.753 -27.201 -40.951  1.00 20.11           C
ATOM    599  CD1 TYR A  43      72.704 -27.566 -40.108  1.00 20.75           C
ATOM    600  CE1 TYR A  43      71.397 -27.753 -40.527  1.00 21.57           C
ATOM    601  CZ  TYR A  43      71.134 -27.557 -41.874  1.00 23.26           C
ATOM    602  OH  TYR A  43      69.859 -27.716 -42.363  1.00 27.56           O
ATOM    603  CD2 TYR A  43      73.425 -27.025 -42.299  1.00 22.46           C
ATOM    604  CE2 TYR A  43      72.135 -27.196 -42.743  1.00 23.98           C
ATOM    605  HN  TYR A  43      75.948 -24.837 -41.675  1.00  0.00           H
ATOM    606  HA  TYR A  43      74.402 -25.357 -39.239  1.00  0.00           H
ATOM    607 1HB  TYR A  43      75.909 -27.177 -41.175  1.00  0.00           H
ATOM    608 2HB  TYR A  43      75.331 -27.828 -39.668  1.00  0.00           H
ATOM    609  HD1 TYR A  43      72.926 -27.726 -39.061  1.00  0.00           H
ATOM    610  HE1 TYR A  43      70.632 -28.047 -39.826  1.00  0.00           H
ATOM    611  HH  TYR A  43      69.925 -27.787 -43.322  1.00  0.00           H
ATOM    612  HD2 TYR A  43      74.192 -26.759 -43.008  1.00  0.00           H
ATOM    613  HE2 TYR A  43      71.932 -27.049 -43.794  1.00  0.00           H
ATOM    614  N   ALA A  44      77.675 -25.653 -38.930  1.00 18.85           N
ATOM    615  CA  ALA A  44      78.670 -25.831 -37.858  1.00 17.46           C
ATOM    616  C   ALA A  44      78.553 -24.686 -36.871  1.00 17.28           C
ATOM    617  O   ALA A  44      78.474 -24.944 -35.682  1.00 17.08           O
ATOM    618  CB  ALA A  44      80.071 -25.827 -38.430  1.00 18.86           C
ATOM    619  HN  ALA A  44      77.967 -25.564 -39.902  1.00  0.00           H
ATOM    620  HA  ALA A  44      78.490 -26.776 -37.339  1.00  0.00           H
ATOM    621 1HB  ALA A  44      80.209 -26.660 -39.119  1.00  0.00           H
ATOM    622 2HB  ALA A  44      80.289 -24.912 -38.983  1.00  0.00           H
ATOM    623 3HB  ALA A  44      80.819 -25.926 -37.642  1.00  0.00           H
ATOM    624  N   ILE A  45      78.553 -23.461 -37.388  1.00 17.14           N
ATOM    625  CA  ILE A  45      78.441 -22.304 -36.453  1.00 17.28           C
ATOM    626  C   ILE A  45      77.195 -22.408 -35.625  1.00 17.62           C
ATOM    627  O   ILE A  45      77.175 -22.200 -34.379  1.00 17.16           O
ATOM    628  CB  ILE A  45      78.400 -20.989 -37.271  1.00 17.67           C
ATOM    629  CG2 ILE A  45      77.982 -19.778 -36.448  1.00 19.96           C
ATOM    630  CG1 ILE A  45      79.716 -20.802 -38.011  1.00 19.15           C
ATOM    631  CD1 ILE A  45      79.655 -19.832 -39.161  1.00 22.16           C
ATOM    632  HN  ILE A  45      78.598 -23.314 -38.394  1.00  0.00           H
ATOM    633  HA  ILE A  45      79.296 -22.299 -35.774  1.00  0.00           H
ATOM    634  HB  ILE A  45      77.629 -21.116 -38.034  1.00  0.00           H
ATOM    635 1HG2 ILE A  45      78.033 -18.868 -37.042  1.00  0.00           H
ATOM    636 2HG2 ILE A  45      76.967 -19.828 -36.053  1.00  0.00           H
ATOM    637 3HG2 ILE A  45      78.663 -19.636 -35.615  1.00  0.00           H
ATOM    638 1HG1 ILE A  45      80.484 -20.479 -37.307  1.00  0.00           H
ATOM    639 2HG1 ILE A  45      80.085 -21.744 -38.416  1.00  0.00           H
ATOM    640  HD1 ILE A  45      80.620 -19.775 -39.666  1.00  0.00           H
ATOM    641  HD2 ILE A  45      78.914 -20.138 -39.901  1.00  0.00           H
ATOM    642  HD3 ILE A  45      79.400 -18.825 -38.833  1.00  0.00           H
ATOM    643  N   THR A  46      76.074 -22.738 -36.292  1.00 17.29           N
ATOM    644  CA  THR A  46      74.777 -22.601 -35.642  1.00 16.31           C
ATOM    645  C   THR A  46      74.451 -23.741 -34.668  1.00 16.75           C
ATOM    646  O   THR A  46      73.679 -23.611 -33.724  1.00 17.96           O
ATOM    647  CB  THR A  46      73.705 -22.514 -36.730  1.00 17.21           C
ATOM    648  OG1 THR A  46      74.029 -21.387 -37.582  1.00 19.20           O
ATOM    649  CG2 THR A  46      72.329 -22.214 -36.147  1.00 19.95           C
ATOM    650  HN  THR A  46      76.111 -22.909 -37.291  1.00  0.00           H
ATOM    651  HA  THR A  46      74.761 -21.669 -35.069  1.00  0.00           H
ATOM    652  HB  THR A  46      73.677 -23.429 -37.324  1.00  0.00           H
ATOM    653  HG1 THR A  46      74.717 -21.669 -38.182  1.00  0.00           H
ATOM    654 1HG2 THR A  46      71.613 -22.076 -36.955  1.00  0.00           H
ATOM    655 2HG2 THR A  46      71.938 -23.017 -35.523  1.00  0.00           H
ATOM    656 3HG2 THR A  46      72.340 -21.287 -35.575  1.00  0.00           H
ATOM    657  N   THR A  47      75.124 -24.875 -34.906  1.00 16.55           N
ATOM    658  CA  THR A  47      74.984 -25.994 -33.971  1.00 15.80           C
ATOM    659  C   THR A  47      75.899 -25.780 -32.754  1.00 16.71           C
ATOM    660  O   THR A  47      75.536 -26.103 -31.602  1.00 17.01           O
ATOM    661  CB  THR A  47      75.330 -27.323 -34.646  1.00 15.99           C
ATOM    662  OG1 THR A  47      74.449 -27.467 -35.806  1.00 17.08           O
ATOM    663  CG2 THR A  47      75.063 -28.511 -33.729  1.00 16.18           C
ATOM    664  HN  THR A  47      75.722 -24.971 -35.721  1.00  0.00           H
ATOM    665  HA  THR A  47      73.957 -26.061 -33.606  1.00  0.00           H
ATOM    666  HB  THR A  47      76.369 -27.340 -34.984  1.00  0.00           H
ATOM    667  HG1 THR A  47      74.891 -27.051 -36.547  1.00  0.00           H
ATOM    668 1HG2 THR A  47      75.235 -29.419 -34.303  1.00  0.00           H
ATOM    669 2HG2 THR A  47      75.731 -28.543 -32.868  1.00  0.00           H
ATOM    670 3HG2 THR A  47      74.036 -28.534 -33.364  1.00  0.00           H
ATOM    671  N   LEU A  48      77.112 -25.279 -32.968  1.00 15.75           N
ATOM    672  CA  LEU A  48      78.047 -25.000 -31.855  1.00 14.69           C
ATOM    673  C   LEU A  48      77.451 -24.034 -30.879  1.00 13.69           C
ATOM    674  O   LEU A  48      77.718 -24.110 -29.661  1.00 14.99           O
ATOM    675  CB  LEU A  48      79.342 -24.430 -32.476  1.00 15.72           C
ATOM    676  CG  LEU A  48      80.344 -25.458 -32.955  1.00 17.14           C
ATOM    677  CD1 LEU A  48      81.481 -24.801 -33.723  1.00 19.98           C
ATOM    678  CD2 LEU A  48      80.910 -26.198 -31.727  1.00 20.53           C
ATOM    679  HN  LEU A  48      77.409 -25.053 -33.913  1.00  0.00           H
ATOM    680  HA  LEU A  48      78.228 -25.925 -31.310  1.00  0.00           H
ATOM    681 1HB  LEU A  48      79.086 -23.751 -33.291  1.00  0.00           H
ATOM    682 2HB  LEU A  48      79.841 -23.790 -31.744  1.00  0.00           H
ATOM    683  HG  LEU A  48      79.848 -26.171 -33.617  1.00  0.00           H
ATOM    684 1HD1 LEU A  48      82.205 -25.539 -34.070  1.00  0.00           H
ATOM    685 2HD1 LEU A  48      81.106 -24.281 -34.606  1.00  0.00           H
ATOM    686 3HD1 LEU A  48      82.016 -24.072 -33.113  1.00  0.00           H
ATOM    687 1HD2 LEU A  48      81.719 -26.867 -32.021  1.00  0.00           H
ATOM    688 2HD2 LEU A  48      81.319 -25.509 -30.986  1.00  0.00           H
ATOM    689 3HD2 LEU A  48      80.172 -26.825 -31.228  1.00  0.00           H
ATOM    690  N   VAL A  49      76.639 -23.082 -31.341  1.00 13.81           N
ATOM    691  CA  VAL A  49      76.155 -22.014 -30.446  1.00 14.12           C
ATOM    692  C   VAL A  49      75.301 -22.593 -29.325  1.00 14.24           C
ATOM    693  O   VAL A  49      75.630 -22.354 -28.137  1.00 13.92           O
ATOM    694  CB  VAL A  49      75.455 -20.938 -31.280  1.00 13.65           C
ATOM    695  CG1 VAL A  49      74.482 -20.074 -30.469  1.00 14.58           C
ATOM    696  CG2 VAL A  49      76.480 -20.054 -32.000  1.00 14.29           C
ATOM    697  HN  VAL A  49      76.516 -22.990 -32.342  1.00  0.00           H
ATOM    698  HA  VAL A  49      77.024 -21.565 -29.965  1.00  0.00           H
ATOM    699  HB  VAL A  49      74.871 -21.429 -32.059  1.00  0.00           H
ATOM    700 1HG1 VAL A  49      74.138 -19.227 -31.062  1.00  0.00           H
ATOM    701 2HG1 VAL A  49      73.590 -20.631 -30.193  1.00  0.00           H
ATOM    702 3HG1 VAL A  49      74.945 -19.689 -29.567  1.00  0.00           H
ATOM    703 1HG2 VAL A  49      76.005 -19.452 -32.777  1.00  0.00           H
ATOM    704 2HG2 VAL A  49      76.971 -19.370 -31.309  1.00  0.00           H
ATOM    705 3HG2 VAL A  49      77.263 -20.638 -32.479  1.00  0.00           H
ATOM    706  N   PRO A  50      74.216 -23.336 -29.539  1.00 13.83           N
ATOM    707  CA  PRO A  50      73.509 -23.930 -28.408  1.00 14.06           C
ATOM    708  C   PRO A  50      74.277 -25.061 -27.734  1.00 14.09           C
ATOM    709  O   PRO A  50      73.972 -25.375 -26.575  1.00 14.23           O
ATOM    710  CD  PRO A  50      73.539 -23.589 -30.866  1.00 15.29           C
ATOM    711  CB  PRO A  50      72.191 -24.468 -29.070  1.00 15.32           C
ATOM    712  CG  PRO A  50      72.654 -24.751 -30.471  1.00 15.41           C
ATOM    713 1HD  PRO A  50      72.984 -22.720 -31.213  1.00  0.00           H
ATOM    714 2HD  PRO A  50      74.286 -23.898 -31.574  1.00  0.00           H
ATOM    715  HA  PRO A  50      73.258 -23.177 -27.661  1.00  0.00           H
ATOM    716 1HB  PRO A  50      71.423 -23.694 -29.063  1.00  0.00           H
ATOM    717 2HB  PRO A  50      71.784 -25.347 -28.569  1.00  0.00           H
ATOM    718 1HG  PRO A  50      71.820 -24.881 -31.158  1.00  0.00           H
ATOM    719 2HG  PRO A  50      73.221 -25.684 -30.491  1.00  0.00           H
ATOM    720  N   ALA A  51      75.257 -25.684 -28.393  1.00 14.36           N
ATOM    721  CA  ALA A  51      76.041 -26.735 -27.690  1.00 14.21           C
ATOM    722  C   ALA A  51      76.855 -26.108 -26.579  1.00 14.42           C
ATOM    723  O   ALA A  51      76.936 -26.610 -25.428  1.00 14.15           O
ATOM    724  CB  ALA A  51      76.995 -27.425 -28.666  1.00 15.15           C
ATOM    725  HN  ALA A  51      75.434 -25.476 -29.367  1.00  0.00           H
ATOM    726  HA  ALA A  51      75.363 -27.475 -27.260  1.00  0.00           H
ATOM    727 1HB  ALA A  51      76.454 -27.830 -29.521  1.00  0.00           H
ATOM    728 2HB  ALA A  51      77.753 -26.744 -29.053  1.00  0.00           H
ATOM    729 3HB  ALA A  51      77.514 -28.252 -28.181  1.00  0.00           H
ATOM    730  N   ILE A  52      77.533 -25.002 -26.879  1.00 13.62           N
ATOM    731  CA  ILE A  52      78.242 -24.214 -25.875  1.00 13.44           C
ATOM    732  C   ILE A  52      77.267 -23.712 -24.801  1.00 12.84           C
ATOM    733  O   ILE A  52      77.556 -23.861 -23.623  1.00 12.85           O
ATOM    734  CB  ILE A  52      79.030 -23.037 -26.506  1.00 12.58           C
ATOM    735  CG2 ILE A  52      79.610 -22.100 -25.454  1.00 13.57           C
ATOM    736  CG1 ILE A  52      80.131 -23.578 -27.433  1.00 13.74           C
ATOM    737  CD1 ILE A  52      80.607 -22.506 -28.453  1.00 16.17           C
ATOM    738  HN  ILE A  52      77.479 -24.640 -27.829  1.00  0.00           H
ATOM    739  HA  ILE A  52      78.955 -24.875 -25.376  1.00  0.00           H
ATOM    740  HB  ILE A  52      78.323 -22.468 -27.111  1.00  0.00           H
ATOM    741 1HG2 ILE A  52      80.255 -21.339 -25.891  1.00  0.00           H
ATOM    742 2HG2 ILE A  52      78.836 -21.548 -24.918  1.00  0.00           H
ATOM    743 3HG2 ILE A  52      80.205 -22.640 -24.716  1.00  0.00           H
ATOM    744 1HG1 ILE A  52      80.975 -23.944 -26.846  1.00  0.00           H
ATOM    745 2HG1 ILE A  52      79.777 -24.436 -28.005  1.00  0.00           H
ATOM    746  HD1 ILE A  52      81.362 -22.920 -29.122  1.00  0.00           H
ATOM    747  HD2 ILE A  52      79.780 -22.159 -29.073  1.00  0.00           H
ATOM    748  HD3 ILE A  52      81.049 -21.643 -27.963  1.00  0.00           H
ATOM    749  N   ALA A  53      76.141 -23.146 -25.200  1.00 13.75           N
ATOM    750  CA  ALA A  53      75.198 -22.679 -24.208  1.00 13.62           C
ATOM    751  C   ALA A  53      74.672 -23.807 -23.367  1.00 13.55           C
ATOM    752  O   ALA A  53      74.476 -23.561 -22.165  1.00 14.61           O
ATOM    753  CB  ALA A  53      74.067 -21.910 -24.900  1.00 14.99           C
ATOM    754  HN  ALA A  53      75.966 -23.010 -26.190  1.00  0.00           H
ATOM    755  HA  ALA A  53      75.736 -22.022 -23.533  1.00  0.00           H
ATOM    756 1HB  ALA A  53      74.470 -21.089 -25.485  1.00  0.00           H
ATOM    757 2HB  ALA A  53      73.475 -22.553 -25.546  1.00  0.00           H
ATOM    758 3HB  ALA A  53      73.396 -21.488 -24.153  1.00  0.00           H
ATOM    759  N   PHE A  54      74.430 -24.994 -23.911  1.00 12.92           N
ATOM    760  CA  PHE A  54      74.058 -26.138 -23.069  1.00 13.15           C
ATOM    761  C   PHE A  54      75.072 -26.356 -21.954  1.00 13.18           C
ATOM    762  O   PHE A  54      74.715 -26.549 -20.821  1.00 12.93           O
ATOM    763  CB  PHE A  54      73.967 -27.387 -23.962  1.00 13.67           C
ATOM    764  CG  PHE A  54      74.019 -28.698 -23.213  1.00 15.16           C
ATOM    765  CD1 PHE A  54      72.885 -29.172 -22.566  1.00 15.29           C
ATOM    766  CE1 PHE A  54      72.974 -30.364 -21.820  1.00 16.64           C
ATOM    767  CZ  PHE A  54      74.188 -31.054 -21.747  1.00 17.98           C
ATOM    768  CD2 PHE A  54      75.229 -29.403 -23.190  1.00 16.09           C
ATOM    769  CE2 PHE A  54      75.294 -30.564 -22.430  1.00 17.46           C
ATOM    770  HN  PHE A  54      74.516 -25.117 -24.919  1.00  0.00           H
ATOM    771  HA  PHE A  54      73.091 -25.947 -22.601  1.00  0.00           H
ATOM    772 1HB  PHE A  54      73.044 -27.353 -24.541  1.00  0.00           H
ATOM    773 2HB  PHE A  54      74.757 -27.395 -24.708  1.00  0.00           H
ATOM    774  HD1 PHE A  54      71.963 -28.619 -22.610  1.00  0.00           H
ATOM    775  HE1 PHE A  54      72.107 -30.738 -21.297  1.00  0.00           H
ATOM    776  HZ  PHE A  54      74.264 -31.963 -21.168  1.00  0.00           H
ATOM    777  HD2 PHE A  54      76.100 -29.035 -23.713  1.00  0.00           H
ATOM    778  HE2 PHE A  54      76.228 -31.105 -22.377  1.00  0.00           H
ATOM    779  N   THR A  55      76.373 -26.389 -22.310  1.00 13.00           N
ATOM    780  CA  THR A  55      77.380 -26.653 -21.253  1.00 13.16           C
ATOM    781  C   THR A  55      77.376 -25.589 -20.206  1.00 13.05           C
ATOM    782  O   THR A  55      77.551 -25.914 -19.017  1.00 13.56           O
ATOM    783  CB  THR A  55      78.777 -26.852 -21.860  1.00 13.95           C
ATOM    784  OG1 THR A  55      79.323 -25.619 -22.378  1.00 14.12           O
ATOM    785  CG2 THR A  55      78.820 -27.861 -23.027  1.00 15.84           C
ATOM    786  HN  THR A  55      76.648 -26.272 -23.279  1.00  0.00           H
ATOM    787  HA  THR A  55      77.100 -27.589 -20.763  1.00  0.00           H
ATOM    788  HB  THR A  55      79.446 -27.201 -21.070  1.00  0.00           H
ATOM    789  HG1 THR A  55      78.673 -25.155 -22.904  1.00  0.00           H
ATOM    790 1HG2 THR A  55      79.853 -28.129 -23.251  1.00  0.00           H
ATOM    791 2HG2 THR A  55      78.297 -28.783 -22.775  1.00  0.00           H
ATOM    792 3HG2 THR A  55      78.410 -27.475 -23.943  1.00  0.00           H
ATOM    793  N   MET A  56      77.175 -24.327 -20.583  1.00 12.96           N
ATOM    794  CA  MET A  56      77.243 -23.267 -19.612  1.00 12.47           C
ATOM    795  C   MET A  56      75.986 -23.152 -18.777  1.00 12.60           C
ATOM    796  O   MET A  56      76.116 -22.942 -17.572  1.00 13.77           O
ATOM    797  CB  MET A  56      77.642 -21.928 -20.296  1.00 13.65           C
ATOM    798  CG  MET A  56      79.110 -21.973 -20.813  1.00 15.05           C
ATOM    799  SD  MET A  56      80.354 -22.261 -19.539  1.00 17.12           S
ATOM    800  CE  MET A  56      80.593 -24.056 -19.518  1.00 17.36           C
ATOM    801  HN  MET A  56      77.056 -24.109 -21.566  1.00  0.00           H
ATOM    802  HA  MET A  56      78.009 -23.484 -18.874  1.00  0.00           H
ATOM    803 1HB  MET A  56      76.951 -21.731 -21.118  1.00  0.00           H
ATOM    804 2HB  MET A  56      77.533 -21.099 -19.594  1.00  0.00           H
ATOM    805 1HG  MET A  56      79.222 -22.723 -21.598  1.00  0.00           H
ATOM    806 2HG  MET A  56      79.381 -21.031 -21.277  1.00  0.00           H
ATOM    807 1HE  MET A  56      81.510 -24.287 -18.978  1.00  0.00           H
ATOM    808 2HE  MET A  56      79.793 -24.596 -19.024  1.00  0.00           H
ATOM    809 3HE  MET A  56      80.705 -24.436 -20.533  1.00  0.00           H
ATOM    810  N   TYR A  57      74.832 -23.378 -19.372  1.00 12.63           N
ATOM    811  CA  TYR A  57      73.612 -23.592 -18.558  1.00 13.49           C
ATOM    812  C   TYR A  57      73.758 -24.708 -17.577  1.00 13.94           C
ATOM    813  O   TYR A  57      73.376 -24.551 -16.396  1.00 14.31           O
ATOM    814  CB  TYR A  57      72.392 -23.760 -19.493  1.00 13.54           C
ATOM    815  CG  TYR A  57      71.743 -22.433 -19.806  1.00 13.21           C
ATOM    816  CD1 TYR A  57      70.731 -21.977 -18.952  1.00 14.53           C
ATOM    817  CE1 TYR A  57      70.154 -20.723 -19.103  1.00 14.12           C
ATOM    818  CZ  TYR A  57      70.603 -19.873 -20.123  1.00 14.26           C
ATOM    819  OH  TYR A  57      70.108 -18.615 -20.186  1.00 14.25           O
ATOM    820  CD2 TYR A  57      72.112 -21.605 -20.869  1.00 13.08           C
ATOM    821  CE2 TYR A  57      71.554 -20.341 -21.038  1.00 13.40           C
ATOM    822  HN  TYR A  57      74.802 -23.540 -20.379  1.00  0.00           H
ATOM    823  HA  TYR A  57      73.458 -22.702 -17.950  1.00  0.00           H
ATOM    824 1HB  TYR A  57      72.655 -24.286 -20.411  1.00  0.00           H
ATOM    825 2HB  TYR A  57      71.635 -24.376 -19.016  1.00  0.00           H
ATOM    826  HD1 TYR A  57      70.412 -22.600 -18.131  1.00  0.00           H
ATOM    827  HE1 TYR A  57      69.396 -20.401 -18.404  1.00  0.00           H
ATOM    828  HH  TYR A  57      70.558 -18.083 -20.875  1.00  0.00           H
ATOM    829  HD2 TYR A  57      72.871 -21.917 -21.567  1.00  0.00           H
ATOM    830  HE2 TYR A  57      71.882 -19.721 -21.854  1.00  0.00           H
ATOM    831  N   LEU A  58      74.297 -25.855 -17.996  1.00 13.36           N
ATOM    832  CA  LEU A  58      74.488 -26.964 -17.057  1.00 14.35           C
ATOM    833  C   LEU A  58      75.439 -26.507 -15.939  1.00 13.54           C
ATOM    834  O   LEU A  58      75.209 -26.853 -14.765  1.00 14.01           O
ATOM    835  CB  LEU A  58      75.013 -28.201 -17.802  1.00 15.12           C
ATOM    836  CG  LEU A  58      75.203 -29.423 -16.866  1.00 14.39           C
ATOM    837  CD1 LEU A  58      73.881 -29.891 -16.212  1.00 14.36           C
ATOM    838  CD2 LEU A  58      75.832 -30.536 -17.691  1.00 15.73           C
ATOM    839  HN  LEU A  58      74.526 -25.982 -18.979  1.00  0.00           H
ATOM    840  HA  LEU A  58      73.513 -27.188 -16.622  1.00  0.00           H
ATOM    841 1HB  LEU A  58      74.325 -28.455 -18.610  1.00  0.00           H
ATOM    842 2HB  LEU A  58      75.961 -27.955 -18.283  1.00  0.00           H
ATOM    843  HG  LEU A  58      75.909 -29.182 -16.070  1.00  0.00           H
ATOM    844 1HD1 LEU A  58      74.033 -30.800 -15.630  1.00  0.00           H
ATOM    845 2HD1 LEU A  58      73.492 -29.145 -15.521  1.00  0.00           H
ATOM    846 3HD1 LEU A  58      73.113 -30.101 -16.956  1.00  0.00           H
ATOM    847 1HD2 LEU A  58      76.018 -31.421 -17.082  1.00  0.00           H
ATOM    848 2HD2 LEU A  58      75.189 -30.835 -18.521  1.00  0.00           H
ATOM    849 3HD2 LEU A  58      76.791 -30.229 -18.111  1.00  0.00           H
ATOM    850  N   SER A  59      76.519 -25.800 -16.294  1.00 13.60           N
ATOM    851  CA  SER A  59      77.426 -25.385 -15.182  1.00 14.34           C
ATOM    852  C   SER A  59      76.731 -24.461 -14.222  1.00 15.17           C
ATOM    853  O   SER A  59      77.060 -24.546 -13.037  1.00 15.06           O
ATOM    854  CB  SER A  59      78.666 -24.747 -15.815  1.00 16.17           C
ATOM    855  OG  SER A  59      78.483 -23.380 -16.031  1.00 17.80           O
ATOM    856  HN  SER A  59      76.744 -25.634 -17.271  1.00  0.00           H
ATOM    857  HA  SER A  59      77.738 -26.285 -14.645  1.00  0.00           H
ATOM    858 1HB  SER A  59      79.512 -24.855 -15.135  1.00  0.00           H
ATOM    859 2HB  SER A  59      78.956 -25.247 -16.741  1.00  0.00           H
ATOM    860  HG1 SER A  59      77.747 -23.247 -16.627  1.00  0.00           H
ATOM    861  N   MET A  60      75.812 -23.620 -14.701  1.00 13.38           N
ATOM    862  CA  MET A  60      75.052 -22.775 -13.739  1.00 14.24           C
ATOM    863  C   MET A  60      74.127 -23.618 -12.877  1.00 14.62           C
ATOM    864  O   MET A  60      74.072 -23.455 -11.671  1.00 15.15           O
ATOM    865  CB  MET A  60      74.271 -21.690 -14.477  1.00 14.74           C
ATOM    866  CG  MET A  60      75.282 -20.727 -15.157  1.00 15.43           C
ATOM    867  SD  MET A  60      74.426 -19.270 -15.854  1.00 15.11           S
ATOM    868  CE  MET A  60      73.695 -19.981 -17.328  1.00 14.68           C
ATOM    869  HN  MET A  60      75.605 -23.594 -15.694  1.00  0.00           H
ATOM    870  HA  MET A  60      75.758 -22.291 -13.059  1.00  0.00           H
ATOM    871 1HB  MET A  60      73.603 -22.131 -15.217  1.00  0.00           H
ATOM    872 2HB  MET A  60      73.648 -21.131 -13.778  1.00  0.00           H
ATOM    873 1HG  MET A  60      76.025 -20.377 -14.443  1.00  0.00           H
ATOM    874 2HG  MET A  60      75.837 -21.216 -15.950  1.00  0.00           H
ATOM    875 1HE  MET A  60      73.239 -19.197 -17.932  1.00  0.00           H
ATOM    876 2HE  MET A  60      74.457 -20.475 -17.931  1.00  0.00           H
ATOM    877 3HE  MET A  60      72.918 -20.697 -17.067  1.00  0.00           H
ATOM    878  N   LEU A  61      73.440 -24.542 -13.536  1.00 14.40           N
ATOM    879  CA  LEU A  61      72.518 -25.441 -12.830  1.00 14.90           C
ATOM    880  C   LEU A  61      73.207 -26.216 -11.735  1.00 15.40           C
ATOM    881  O   LEU A  61      72.659 -26.354 -10.629  1.00 18.24           O
ATOM    882  CB  LEU A  61      71.843 -26.393 -13.850  1.00 14.56           C
ATOM    883  CG  LEU A  61      70.917 -27.405 -13.186  1.00 16.42           C
ATOM    884  CD1 LEU A  61      69.658 -26.778 -12.594  1.00 18.55           C
ATOM    885  CD2 LEU A  61      70.534 -28.439 -14.223  1.00 17.59           C
ATOM    886  HN  LEU A  61      73.547 -24.624 -14.546  1.00  0.00           H
ATOM    887  HA  LEU A  61      71.753 -24.821 -12.359  1.00  0.00           H
ATOM    888 1HB  LEU A  61      71.304 -25.818 -14.605  1.00  0.00           H
ATOM    889 2HB  LEU A  61      72.624 -26.929 -14.390  1.00  0.00           H
ATOM    890  HG  LEU A  61      71.422 -27.963 -12.396  1.00  0.00           H
ATOM    891 1HD1 LEU A  61      68.992 -27.539 -12.186  1.00  0.00           H
ATOM    892 2HD1 LEU A  61      69.900 -26.103 -11.772  1.00  0.00           H
ATOM    893 3HD1 LEU A  61      69.099 -26.210 -13.336  1.00  0.00           H
ATOM    894 1HD2 LEU A  61      69.820 -29.161 -13.826  1.00  0.00           H
ATOM    895 2HD2 LEU A  61      70.093 -27.984 -15.110  1.00  0.00           H
ATOM    896 3HD2 LEU A  61      71.403 -29.008 -14.551  1.00  0.00           H
ATOM    897  N   LEU A  62      74.416 -26.719 -12.010  1.00 16.52           N
ATOM    898  CA  LEU A  62      75.141 -27.520 -10.981  1.00 15.68           C
ATOM    899  C   LEU A  62      75.911 -26.694  -9.962  1.00 17.24           C
ATOM    900  O   LEU A  62      76.473 -27.237  -9.002  1.00 19.63           O
ATOM    901  CB  LEU A  62      76.094 -28.496 -11.699  1.00 16.19           C
ATOM    902  CG  LEU A  62      75.413 -29.474 -12.664  1.00 16.91           C
ATOM    903  CD1 LEU A  62      76.441 -30.443 -13.245  1.00 16.71           C
ATOM    904  CD2 LEU A  62      74.286 -30.198 -11.932  1.00 18.00           C
ATOM    905  HN  LEU A  62      74.789 -26.642 -12.954  1.00  0.00           H
ATOM    906  HA  LEU A  62      74.432 -28.089 -10.378  1.00  0.00           H
ATOM    907 1HB  LEU A  62      76.850 -27.924 -12.241  1.00  0.00           H
ATOM    908 2HB  LEU A  62      76.643 -29.065 -10.945  1.00  0.00           H
ATOM    909  HG  LEU A  62      74.967 -28.931 -13.494  1.00  0.00           H
ATOM    910 1HD1 LEU A  62      75.978 -31.130 -13.955  1.00  0.00           H
ATOM    911 2HD1 LEU A  62      77.227 -29.909 -13.781  1.00  0.00           H
ATOM    912 3HD1 LEU A  62      76.916 -31.042 -12.467  1.00  0.00           H
ATOM    913 1HD2 LEU A  62      73.888 -31.008 -12.544  1.00  0.00           H
ATOM    914 2HD2 LEU A  62      74.624 -30.638 -10.993  1.00  0.00           H
ATOM    915 3HD2 LEU A  62      73.442 -29.541 -11.719  1.00  0.00           H
ATOM    916  N   GLY A  63      75.938 -25.378 -10.170  1.00 17.18           N
ATOM    917  CA  GLY A  63      76.578 -24.446  -9.246  1.00 18.34           C
ATOM    918  C   GLY A  63      77.986 -24.056  -9.607  1.00 17.41           C
ATOM    919  O   GLY A  63      78.538 -23.131  -9.007  1.00 18.51           O
ATOM    920  HN  GLY A  63      75.412 -25.004 -10.950  1.00  0.00           H
ATOM    921 1HA  GLY A  63      76.578 -24.833  -8.225  1.00  0.00           H
ATOM    922 2HA  GLY A  63      75.974 -23.538  -9.219  1.00  0.00           H
ATOM    923  N   TYR A  64      78.615 -24.712 -10.569  1.00 17.55           N
ATOM    924  CA  TYR A  64      80.021 -24.403 -10.873  1.00 16.58           C
ATOM    925  C   TYR A  64      80.133 -23.004 -11.450  1.00 17.55           C
ATOM    926  O   TYR A  64      81.112 -22.269 -11.221  1.00 17.75           O
ATOM    927  CB  TYR A  64      80.539 -25.467 -11.848  1.00 17.77           C
ATOM    928  CG  TYR A  64      82.010 -25.242 -12.168  1.00 19.04           C
ATOM    929  CD1 TYR A  64      82.940 -25.768 -11.273  1.00 20.55           C
ATOM    930  CE1 TYR A  64      84.290 -25.559 -11.547  1.00 23.12           C
ATOM    931  CZ  TYR A  64      84.683 -24.819 -12.653  1.00 22.06           C
ATOM    932  OH  TYR A  64      86.037 -24.632 -12.911  1.00 28.58           O
ATOM    933  CD2 TYR A  64      82.428 -24.506 -13.261  1.00 18.57           C
ATOM    934  CE2 TYR A  64      83.766 -24.289 -13.539  1.00 19.51           C
ATOM    935  HN  TYR A  64      78.105 -25.406 -11.095  1.00  0.00           H
ATOM    936  HA  TYR A  64      80.607 -24.435  -9.951  1.00  0.00           H
ATOM    937 1HB  TYR A  64      80.417 -26.464 -11.423  1.00  0.00           H
ATOM    938 2HB  TYR A  64      79.965 -25.453 -12.775  1.00  0.00           H
ATOM    939  HD1 TYR A  64      82.637 -26.329 -10.401  1.00  0.00           H
ATOM    940  HE1 TYR A  64      85.039 -25.964 -10.882  1.00  0.00           H
ATOM    941  HH  TYR A  64      86.212 -24.116 -13.682  1.00  0.00           H
ATOM    942  HD2 TYR A  64      81.690 -24.083 -13.927  1.00  0.00           H
ATOM    943  HE2 TYR A  64      84.066 -23.726 -14.409  1.00  0.00           H
ATOM    944  N   GLY A  65      79.138 -22.601 -12.233  1.00 16.55           N
ATOM    945  CA  GLY A  65      79.148 -21.325 -12.888  1.00 15.82           C
ATOM    946  C   GLY A  65      78.641 -20.128 -12.104  1.00 16.72           C
ATOM    947  O   GLY A  65      78.360 -19.114 -12.720  1.00 16.35           O
ATOM    948  HN  GLY A  65      78.366 -23.241 -12.393  1.00  0.00           H
ATOM    949 1HA  GLY A  65      78.503 -21.433 -13.759  1.00  0.00           H
ATOM    950 2HA  GLY A  65      80.138 -21.096 -13.282  1.00  0.00           H
ATOM    951  N   LEU A  66      78.538 -20.287 -10.800  1.00 17.56           N
ATOM    952  CA  LEU A  66      78.092 -19.259  -9.853  1.00 17.29           C
ATOM    953  C   LEU A  66      79.256 -18.865  -8.974  1.00 18.64           C
ATOM    954  O   LEU A  66      79.977 -19.760  -8.490  1.00 22.23           O
ATOM    955  CB  LEU A  66      76.945 -19.822  -9.009  1.00 18.14           C
ATOM    956  CG  LEU A  66      76.351 -18.914  -7.930  1.00 19.09           C
ATOM    957  CD1 LEU A  66      75.835 -17.620  -8.521  1.00 21.14           C
ATOM    958  CD2 LEU A  66      75.227 -19.638  -7.181  1.00 22.44           C
ATOM    959  HN  LEU A  66      78.924 -21.133 -10.390  1.00  0.00           H
ATOM    960  HA  LEU A  66      77.743 -18.381 -10.392  1.00  0.00           H
ATOM    961 1HB  LEU A  66      76.150 -20.146  -9.679  1.00  0.00           H
ATOM    962 2HB  LEU A  66      77.298 -20.737  -8.526  1.00  0.00           H
ATOM    963  HG  LEU A  66      77.123 -18.672  -7.196  1.00  0.00           H
ATOM    964 1HD1 LEU A  66      75.314 -17.034  -7.769  1.00  0.00           H
ATOM    965 2HD1 LEU A  66      76.649 -17.001  -8.881  1.00  0.00           H
ATOM    966 3HD1 LEU A  66      75.144 -17.788  -9.347  1.00  0.00           H
ATOM    967 1HD2 LEU A  66      74.815 -19.017  -6.386  1.00  0.00           H
ATOM    968 2HD2 LEU A  66      74.409 -19.901  -7.855  1.00  0.00           H
ATOM    969 3HD2 LEU A  66      75.589 -20.562  -6.728  1.00  0.00           H
ATOM    970  N   THR A  67      79.454 -17.575  -8.715  1.00 17.92           N
ATOM    971  CA  THR A  67      80.401 -17.119  -7.700  1.00 18.75           C
ATOM    972  C   THR A  67      79.751 -16.021  -6.874  1.00 19.74           C
ATOM    973  O   THR A  67      78.736 -15.420  -7.231  1.00 23.31           O
ATOM    974  CB  THR A  67      81.734 -16.659  -8.365  1.00 19.23           C
ATOM    975  OG1 THR A  67      82.699 -16.516  -7.336  1.00 22.62           O
ATOM    976  CG2 THR A  67      81.566 -15.328  -9.105  1.00 23.52           C
ATOM    977  HN  THR A  67      78.854 -16.868  -9.136  1.00  0.00           H
ATOM    978  HA  THR A  67      80.608 -17.938  -7.007  1.00  0.00           H
ATOM    979  HB  THR A  67      82.087 -17.427  -9.056  1.00  0.00           H
ATOM    980  HG1 THR A  67      83.071 -17.371  -7.156  1.00  0.00           H
ATOM    981 1HG2 THR A  67      82.469 -15.089  -9.667  1.00  0.00           H
ATOM    982 2HG2 THR A  67      80.741 -15.357  -9.818  1.00  0.00           H
ATOM    983 3HG2 THR A  67      81.389 -14.493  -8.428  1.00  0.00           H
ATOM    984  N   MET A  68      80.318 -15.709  -5.720  1.00 20.98           N
ATOM    985  CA  MET A  68      79.778 -14.650  -4.849  1.00 21.84           C
ATOM    986  C   MET A  68      80.685 -13.413  -4.987  1.00 21.65           C
ATOM    987  O   MET A  68      81.905 -13.490  -4.798  1.00 27.54           O
ATOM    988  CB  MET A  68      79.683 -15.088  -3.420  1.00 26.18           C
ATOM    989  CG  MET A  68      78.645 -16.102  -3.058  1.00 32.80           C
ATOM    990  SD  MET A  68      76.993 -15.884  -3.678  1.00 35.22           S
ATOM    991  CE  MET A  68      76.190 -14.677  -2.683  1.00 42.72           C
ATOM    992  HN  MET A  68      81.271 -16.014  -5.570  1.00  0.00           H
ATOM    993  HA  MET A  68      78.778 -14.351  -5.150  1.00  0.00           H
ATOM    994 1HB  MET A  68      80.662 -15.425  -3.074  1.00  0.00           H
ATOM    995 2HB  MET A  68      79.467 -14.197  -2.827  1.00  0.00           H
ATOM    996 1HG  MET A  68      78.978 -17.064  -3.450  1.00  0.00           H
ATOM    997 2HG  MET A  68      78.598 -16.228  -1.977  1.00  0.00           H
ATOM    998 1HE  MET A  68      75.110 -14.753  -2.749  1.00  0.00           H
ATOM    999 2HE  MET A  68      76.483 -14.746  -1.637  1.00  0.00           H
ATOM   1000 3HE  MET A  68      76.553 -13.769  -3.121  1.00  0.00           H
ATOM   1001  N   VAL A  69      80.085 -12.271  -5.369  1.00 20.71           N
ATOM   1002  CA  VAL A  69      80.926 -11.080  -5.501  1.00 21.26           C
ATOM   1003  C   VAL A  69      80.542 -10.097  -4.416  1.00 23.94           C
ATOM   1004  O   VAL A  69      79.338  -9.768  -4.332  1.00 24.67           O
ATOM   1005  CB  VAL A  69      80.773 -10.454  -6.902  1.00 20.82           C
ATOM   1006  CG1 VAL A  69      81.694  -9.229  -6.956  1.00 22.56           C
ATOM   1007  CG2 VAL A  69      81.169 -11.442  -7.973  1.00 22.63           C
ATOM   1008  HN  VAL A  69      79.084 -12.232  -5.560  1.00  0.00           H
ATOM   1009  HA  VAL A  69      81.986 -11.302  -5.414  1.00  0.00           H
ATOM   1010  HB  VAL A  69      79.738 -10.141  -7.059  1.00  0.00           H
ATOM   1011 1HG1 VAL A  69      81.625  -8.755  -7.934  1.00  0.00           H
ATOM   1012 2HG1 VAL A  69      81.453  -8.445  -6.240  1.00  0.00           H
ATOM   1013 3HG1 VAL A  69      82.742  -9.496  -6.815  1.00  0.00           H
ATOM   1014 1HG2 VAL A  69      81.075 -11.007  -8.965  1.00  0.00           H
ATOM   1015 2HG2 VAL A  69      82.194 -11.795  -7.854  1.00  0.00           H
ATOM   1016 3HG2 VAL A  69      80.520 -12.318  -7.963  1.00  0.00           H
ATOM   1017  N   PRO A  70      81.462  -9.639  -3.571  1.00 25.42           N
ATOM   1018  CA  PRO A  70      81.085  -8.629  -2.591  1.00 26.55           C
ATOM   1019  C   PRO A  70      80.977  -7.295  -3.291  1.00 26.18           C
ATOM   1020  O   PRO A  70      81.818  -6.829  -4.101  1.00 30.35           O
ATOM   1021  CD  PRO A  70      82.881  -9.982  -3.452  1.00 24.97           C
ATOM   1022  CB  PRO A  70      82.241  -8.646  -1.603  1.00 27.55           C
ATOM   1023  CG  PRO A  70      83.417  -8.993  -2.443  1.00 25.76           C
ATOM   1024 1HD  PRO A  70      82.962 -11.010  -3.090  1.00  0.00           H
ATOM   1025 2HD  PRO A  70      83.397  -9.902  -4.408  1.00  0.00           H
ATOM   1026  HA  PRO A  70      80.190  -8.938  -2.083  1.00  0.00           H
ATOM   1027 1HB  PRO A  70      82.065  -9.423  -0.856  1.00  0.00           H
ATOM   1028 2HB  PRO A  70      82.357  -7.702  -1.066  1.00  0.00           H
ATOM   1029 1HG  PRO A  70      84.232  -9.406  -1.848  1.00  0.00           H
ATOM   1030 2HG  PRO A  70      83.786  -8.098  -2.947  1.00  0.00           H
ATOM   1031  N   PHE A  71      79.851  -6.636  -3.042  1.00 26.35           N
ATOM   1032  CA  PHE A  71      79.731  -5.258  -3.493  1.00 27.44           C
ATOM   1033  C   PHE A  71      78.492  -4.762  -2.794  1.00 28.43           C
ATOM   1034  O   PHE A  71      77.669  -5.557  -2.358  1.00 34.82           O
ATOM   1035  CB  PHE A  71      79.652  -5.062  -4.991  1.00 24.82           C
ATOM   1036  CG  PHE A  71      78.441  -5.603  -5.729  1.00 25.51           C
ATOM   1037  CD1 PHE A  71      77.216  -4.955  -5.817  1.00 25.46           C
ATOM   1038  CE1 PHE A  71      76.183  -5.528  -6.556  1.00 27.44           C
ATOM   1039  CZ  PHE A  71      76.407  -6.750  -7.171  1.00 27.18           C
ATOM   1040  CD2 PHE A  71      78.618  -6.823  -6.376  1.00 24.06           C
ATOM   1041  CE2 PHE A  71      77.606  -7.434  -7.104  1.00 26.00           C
ATOM   1042  HN  PHE A  71      79.110  -7.011  -2.449  1.00  0.00           H
ATOM   1043  HA  PHE A  71      80.585  -4.698  -3.106  1.00  0.00           H
ATOM   1044 1HB  PHE A  71      79.660  -3.989  -5.182  1.00  0.00           H
ATOM   1045 2HB  PHE A  71      80.546  -5.401  -5.503  1.00  0.00           H
ATOM   1046  HD1 PHE A  71      77.033  -4.046  -5.265  1.00  0.00           H
ATOM   1047  HE1 PHE A  71      75.206  -5.064  -6.597  1.00  0.00           H
ATOM   1048  HZ  PHE A  71      75.583  -7.202  -7.706  1.00  0.00           H
ATOM   1049  HD2 PHE A  71      79.564  -7.332  -6.293  1.00  0.00           H
ATOM   1050  HE2 PHE A  71      77.744  -8.390  -7.585  1.00  0.00           H
ATOM   1051  N   GLY A  72      78.348  -3.449  -2.684  1.00 30.31           N
ATOM   1052  CA  GLY A  72      77.128  -3.000  -2.016  1.00 33.57           C
ATOM   1053  C   GLY A  72      76.976  -3.503  -0.601  1.00 39.66           C
ATOM   1054  O   GLY A  72      75.858  -3.466  -0.029  1.00 47.19           O
ATOM   1055  HN  GLY A  72      79.021  -2.793  -3.040  1.00  0.00           H
ATOM   1056 1HA  GLY A  72      76.245  -3.322  -2.576  1.00  0.00           H
ATOM   1057 2HA  GLY A  72      77.089  -1.912  -1.991  1.00  0.00           H
ATOM   1058  N   GLY A  73      78.038  -3.956   0.075  1.00 41.60           N
ATOM   1059  CA  GLY A  73      77.872  -4.325   1.492  1.00 45.38           C
ATOM   1060  C   GLY A  73      77.461  -5.755   1.692  1.00 44.56           C
ATOM   1061  O   GLY A  73      77.090  -6.184   2.782  1.00 42.72           O
ATOM   1062  HN  GLY A  73      78.935  -4.022  -0.366  1.00  0.00           H
ATOM   1063 1HA  GLY A  73      77.135  -3.700   2.007  1.00  0.00           H
ATOM   1064 2HA  GLY A  73      78.810  -4.169   2.021  1.00  0.00           H
ATOM   1065  N   GLU A  74      77.465  -6.544   0.611  1.00 45.11           N
ATOM   1066  CA  GLU A  74      76.759  -7.824   0.612  1.00 45.15           C
ATOM   1067  C   GLU A  74      77.399  -8.819  -0.359  1.00 41.87           C
ATOM   1068  O   GLU A  74      78.188  -8.464  -1.237  1.00 39.37           O
ATOM   1069  CB  GLU A  74      75.290  -7.491   0.322  1.00 48.45           C
ATOM   1070  CG  GLU A  74      74.449  -7.065   1.521  1.00 51.17           C
ATOM   1071  CD  GLU A  74      74.176  -5.596   1.705  1.00 54.28           C
ATOM   1072  OE1 GLU A  74      74.311  -5.056   2.831  1.00 63.50           O
ATOM   1073  OE2 GLU A  74      73.820  -4.896   0.723  1.00 57.68           O1-
ATOM   1074  HN  GLU A  74      77.602  -6.099  -0.287  1.00  0.00           H
ATOM   1075  HA  GLU A  74      76.835  -8.290   1.597  1.00  0.00           H
ATOM   1076 1HB  GLU A  74      75.217  -6.735  -0.464  1.00  0.00           H
ATOM   1077 2HB  GLU A  74      74.804  -8.367  -0.106  1.00  0.00           H
ATOM   1078 1HG  GLU A  74      73.456  -7.500   1.424  1.00  0.00           H
ATOM   1079 2HG  GLU A  74      74.846  -7.457   2.456  1.00  0.00           H
ATOM   1080  N   GLN A  75      77.083 -10.101  -0.166  1.00 37.07           N
ATOM   1081  CA  GLN A  75      77.631 -11.158  -1.008  1.00 33.29           C
ATOM   1082  C   GLN A  75      76.616 -11.476  -2.103  1.00 30.69           C
ATOM   1083  O   GLN A  75      75.587 -12.073  -1.814  1.00 33.30           O
ATOM   1084  CB  GLN A  75      77.983 -12.407  -0.215  1.00 35.07           C
ATOM   1085  CG  GLN A  75      79.193 -12.342   0.738  1.00 42.20           C
ATOM   1086  CD  GLN A  75      80.319 -13.180   0.134  1.00 43.18           C
ATOM   1087  OE1 GLN A  75      81.395 -12.674  -0.189  1.00 47.03           O
ATOM   1088  NE2 GLN A  75      80.073 -14.478  -0.064  1.00 45.90           N
ATOM   1089  HN  GLN A  75      76.349 -10.321   0.491  1.00  0.00           H
ATOM   1090  HA  GLN A  75      78.556 -10.834  -1.492  1.00  0.00           H
ATOM   1091 1HB  GLN A  75      77.108 -12.687   0.375  1.00  0.00           H
ATOM   1092 2HB  GLN A  75      78.078 -13.223  -0.932  1.00  0.00           H
ATOM   1093 1HG  GLN A  75      79.530 -11.314   0.886  1.00  0.00           H
ATOM   1094 2HG  GLN A  75      78.943 -12.736   1.724  1.00  0.00           H
ATOM   1095 1HE2 GLN A  75      80.813 -15.046  -0.445  1.00  0.00           H
ATOM   1096 2HE2 GLN A  75      79.198 -14.882   0.230  1.00  0.00           H
ATOM   1097  N   ASN A  76      76.948 -11.116  -3.336  1.00 26.02           N
ATOM   1098  CA  ASN A  76      75.996 -11.153  -4.426  1.00 23.33           C
ATOM   1099  C   ASN A  76      76.229 -12.346  -5.337  1.00 23.23           C
ATOM   1100  O   ASN A  76      77.314 -12.547  -5.866  1.00 21.68           O
ATOM   1101  CB  ASN A  76      76.147  -9.888  -5.230  1.00 23.35           C
ATOM   1102  CG  ASN A  76      75.977  -8.649  -4.360  1.00 26.80           C
ATOM   1103  OD1 ASN A  76      74.835  -8.217  -4.276  1.00 33.02           O
ATOM   1104  ND2 ASN A  76      77.075  -8.229  -3.760  1.00 27.15           N
ATOM   1105  HN  ASN A  76      77.829 -10.639  -3.500  1.00  0.00           H
ATOM   1106  HA  ASN A  76      74.998 -11.101  -3.999  1.00  0.00           H
ATOM   1107 1HB  ASN A  76      77.110  -9.851  -5.740  1.00  0.00           H
ATOM   1108 2HB  ASN A  76      75.393  -9.852  -6.020  1.00  0.00           H
ATOM   1109 1HD2 ASN A  76      77.017  -7.406  -3.168  1.00  0.00           H
ATOM   1110 2HD2 ASN A  76      77.970  -8.668  -3.941  1.00  0.00           H
ATOM   1111  N   PRO A  77      75.230 -13.173  -5.538  1.00 23.88           N
ATOM   1112  CA  PRO A  77      75.383 -14.285  -6.484  1.00 22.55           C
ATOM   1113  C   PRO A  77      75.527 -13.804  -7.905  1.00 21.30           C
ATOM   1114  O   PRO A  77      74.636 -13.120  -8.433  1.00 28.37           O
ATOM   1115  CD  PRO A  77      73.889 -13.119  -4.891  1.00 27.24           C
ATOM   1116  CB  PRO A  77      74.050 -15.025  -6.314  1.00 25.07           C
ATOM   1117  CG  PRO A  77      73.105 -13.915  -5.914  1.00 27.73           C
ATOM   1118 1HD  PRO A  77      73.864 -13.548  -3.895  1.00  0.00           H
ATOM   1119 2HD  PRO A  77      73.445 -12.123  -4.852  1.00  0.00           H
ATOM   1120  HA  PRO A  77      76.222 -14.929  -6.218  1.00  0.00           H
ATOM   1121 1HB  PRO A  77      74.138 -15.772  -5.526  1.00  0.00           H
ATOM   1122 2HB  PRO A  77      73.714 -15.533  -7.220  1.00  0.00           H
ATOM   1123 1HG  PRO A  77      72.162 -14.283  -5.512  1.00  0.00           H
ATOM   1124 2HG  PRO A  77      72.853 -13.265  -6.754  1.00  0.00           H
ATOM   1125  N   ILE A  78      76.627 -14.184  -8.535  1.00 17.75           N
ATOM   1126  CA  ILE A  78      76.918 -13.746  -9.909  1.00 17.37           C
ATOM   1127  C   ILE A  78      77.181 -14.992 -10.729  1.00 16.40           C
ATOM   1128  O   ILE A  78      78.144 -15.702 -10.470  1.00 17.36           O
ATOM   1129  CB  ILE A  78      78.095 -12.783 -10.023  1.00 17.85           C
ATOM   1130  CG2 ILE A  78      78.418 -12.518 -11.491  1.00 16.13           C
ATOM   1131  CG1 ILE A  78      77.866 -11.452  -9.341  1.00 18.55           C
ATOM   1132  CD1 ILE A  78      76.705 -10.622  -9.840  1.00 22.04           C
ATOM   1133  HN  ILE A  78      77.356 -14.696  -8.036  1.00  0.00           H
ATOM   1134  HA  ILE A  78      76.064 -13.244 -10.349  1.00  0.00           H
ATOM   1135  HB  ILE A  78      78.969 -13.249  -9.562  1.00  0.00           H
ATOM   1136 1HG2 ILE A  78      79.142 -11.709 -11.588  1.00  0.00           H
ATOM   1137 2HG2 ILE A  78      78.879 -13.375 -11.985  1.00  0.00           H
ATOM   1138 3HG2 ILE A  78      77.537 -12.238 -12.071  1.00  0.00           H
ATOM   1139 1HG1 ILE A  78      77.724 -11.629  -8.274  1.00  0.00           H
ATOM   1140 2HG1 ILE A  78      78.772 -10.851  -9.404  1.00  0.00           H
ATOM   1141  HD1 ILE A  78      76.604  -9.709  -9.252  1.00  0.00           H
ATOM   1142  HD2 ILE A  78      76.841 -10.329 -10.878  1.00  0.00           H
ATOM   1143  HD3 ILE A  78      75.748 -11.136  -9.750  1.00  0.00           H
ATOM   1144  N   TYR A  79      76.339 -15.240 -11.718  1.00 15.71           N
ATOM   1145  CA  TYR A  79      76.617 -16.343 -12.644  1.00 15.11           C
ATOM   1146  C   TYR A  79      77.632 -15.946 -13.702  1.00 15.06           C
ATOM   1147  O   TYR A  79      77.276 -15.244 -14.679  1.00 17.95           O
ATOM   1148  CB  TYR A  79      75.278 -16.742 -13.279  1.00 16.97           C
ATOM   1149  CG  TYR A  79      74.423 -17.585 -12.341  1.00 17.50           C
ATOM   1150  CD1 TYR A  79      74.746 -18.935 -12.132  1.00 16.83           C
ATOM   1151  CE1 TYR A  79      73.967 -19.717 -11.292  1.00 16.72           C
ATOM   1152  CZ  TYR A  79      72.882 -19.172 -10.665  1.00 18.19           C
ATOM   1153  OH  TYR A  79      72.131 -19.989  -9.805  1.00 18.66           O
ATOM   1154  CD2 TYR A  79      73.314 -17.068 -11.699  1.00 17.49           C
ATOM   1155  CE2 TYR A  79      72.554 -17.866 -10.860  1.00 17.97           C
ATOM   1156  HN  TYR A  79      75.552 -14.617 -11.886  1.00  0.00           H
ATOM   1157  HA  TYR A  79      76.994 -17.204 -12.100  1.00  0.00           H
ATOM   1158 1HB  TYR A  79      74.721 -15.871 -13.629  1.00  0.00           H
ATOM   1159 2HB  TYR A  79      75.469 -17.339 -14.169  1.00  0.00           H
ATOM   1160  HD1 TYR A  79      75.618 -19.363 -12.597  1.00  0.00           H
ATOM   1161  HE1 TYR A  79      74.229 -20.752 -11.128  1.00  0.00           H
ATOM   1162  HH  TYR A  79      71.445 -19.496  -9.324  1.00  0.00           H
ATOM   1163  HD2 TYR A  79      73.035 -16.036 -11.851  1.00  0.00           H
ATOM   1164  HE2 TYR A  79      71.682 -17.450 -10.379  1.00  0.00           H
ATOM   1165  N   TRP A  80      78.911 -16.271 -13.458  1.00 14.93           N
ATOM   1166  CA  TRP A  80      79.961 -15.835 -14.403  1.00 14.34           C
ATOM   1167  C   TRP A  80      79.928 -16.708 -15.610  1.00 13.25           C
ATOM   1168  O   TRP A  80      80.499 -16.330 -16.625  1.00 14.10           O
ATOM   1169  CB  TRP A  80      81.328 -15.888 -13.667  1.00 15.41           C
ATOM   1170  CG  TRP A  80      81.668 -17.282 -13.205  1.00 16.29           C
ATOM   1171  CD1 TRP A  80      81.473 -17.810 -11.977  1.00 18.13           C
ATOM   1172  NE1 TRP A  80      81.909 -19.125 -11.943  1.00 19.94           N
ATOM   1173  CE2 TRP A  80      82.402 -19.469 -13.162  1.00 18.05           C
ATOM   1174  CD2 TRP A  80      82.270 -18.346 -13.980  1.00 16.13           C
ATOM   1175  CE3 TRP A  80      82.713 -18.436 -15.307  1.00 17.47           C
ATOM   1176  CZ3 TRP A  80      83.246 -19.628 -15.729  1.00 19.94           C
ATOM   1177  CZ2 TRP A  80      82.934 -20.678 -13.575  1.00 19.74           C
ATOM   1178  CH2 TRP A  80      83.366 -20.730 -14.870  1.00 21.25           C
ATOM   1179  HN  TRP A  80      79.138 -16.865 -12.671  1.00  0.00           H
ATOM   1180  HA  TRP A  80      79.775 -14.802 -14.693  1.00  0.00           H
ATOM   1181 1HB  TRP A  80      82.126 -15.531 -14.320  1.00  0.00           H
ATOM   1182 2HB  TRP A  80      81.313 -15.220 -12.806  1.00  0.00           H
ATOM   1183  HD1 TRP A  80      81.017 -17.277 -11.157  1.00  0.00           H
ATOM   1184  HE1 TRP A  80      81.814 -19.757 -11.152  1.00  0.00           H
ATOM   1185  HE3 TRP A  80      82.650 -17.593 -15.978  1.00  0.00           H
ATOM   1186  HZ3 TRP A  80      83.594 -19.717 -16.748  1.00  0.00           H
ATOM   1187  HZ2 TRP A  80      83.012 -21.524 -12.907  1.00  0.00           H
ATOM   1188  HH2 TRP A  80      83.796 -21.643 -15.249  1.00  0.00           H
ATOM   1189  N   ALA A  81      79.309 -17.919 -15.555  1.00 13.96           N
ATOM   1190  CA  ALA A  81      79.408 -18.787 -16.736  1.00 13.61           C
ATOM   1191  C   ALA A  81      78.718 -18.180 -17.944  1.00 14.11           C
ATOM   1192  O   ALA A  81      79.024 -18.542 -19.085  1.00 14.66           O
ATOM   1193  CB  ALA A  81      78.785 -20.178 -16.418  1.00 18.62           C
ATOM   1194  HN  ALA A  81      78.934 -18.262 -14.678  1.00  0.00           H
ATOM   1195  HA  ALA A  81      80.458 -18.934 -16.999  1.00  0.00           H
ATOM   1196 1HB  ALA A  81      79.410 -20.729 -15.718  1.00  0.00           H
ATOM   1197 2HB  ALA A  81      77.788 -20.080 -16.001  1.00  0.00           H
ATOM   1198 3HB  ALA A  81      78.710 -20.791 -17.318  1.00  0.00           H
ATOM   1199  N   ARG A  82      77.770 -17.276 -17.741  1.00 14.68           N
ATOM   1200  CA  ARG A  82      77.167 -16.613 -18.885  1.00 14.78           C
ATOM   1201  C   ARG A  82      78.217 -15.958 -19.746  1.00 14.25           C
ATOM   1202  O   ARG A  82      78.046 -15.964 -20.975  1.00 14.39           O
ATOM   1203  CB  ARG A  82      76.227 -15.492 -18.395  1.00 17.53           C
ATOM   1204  CG  ARG A  82      75.098 -15.972 -17.488  1.00 16.53           C
ATOM   1205  CD  ARG A  82      74.048 -14.866 -17.384  1.00 16.89           C
ATOM   1206  NE  ARG A  82      72.977 -15.205 -16.458  1.00 19.75           N
ATOM   1207  CZ  ARG A  82      72.009 -16.084 -16.720  1.00 20.96           C
ATOM   1208  NH1 ARG A  82      71.930 -16.731 -17.878  1.00 23.26           N
ATOM   1209  NH2 ARG A  82      71.101 -16.330 -15.753  1.00 26.45           N1+
ATOM   1210  HN  ARG A  82      77.527 -16.999 -16.803  1.00  0.00           H
ATOM   1211  HA  ARG A  82      76.612 -17.339 -19.485  1.00  0.00           H
ATOM   1212 1HB  ARG A  82      76.785 -14.696 -17.897  1.00  0.00           H
ATOM   1213 2HB  ARG A  82      75.791 -15.032 -19.285  1.00  0.00           H
ATOM   1214 1HG  ARG A  82      74.660 -16.883 -17.895  1.00  0.00           H
ATOM   1215 2HG  ARG A  82      75.481 -16.228 -16.500  1.00  0.00           H
ATOM   1216 1HD  ARG A  82      74.510 -13.941 -17.034  1.00  0.00           H
ATOM   1217 2HD  ARG A  82      73.615 -14.631 -18.358  1.00  0.00           H
ATOM   1218  HE  ARG A  82      72.918 -14.648 -15.588  1.00  0.00           H
ATOM   1219 1HH1 ARG A  82      71.148 -17.352 -18.062  1.00  0.00           H
ATOM   1220 2HH1 ARG A  82      72.575 -16.561 -18.675  1.00  0.00           H
ATOM   1221 1HH2 ARG A  82      70.351 -16.988 -15.941  1.00  0.00           H
ATOM   1222 2HH2 ARG A  82      71.134 -15.846 -14.859  1.00  0.00           H
ATOM   1223  N   TYR A  83      79.246 -15.327 -19.174  1.00 13.84           N
ATOM   1224  CA  TYR A  83      80.255 -14.648 -19.987  1.00 14.81           C
ATOM   1225  C   TYR A  83      81.144 -15.610 -20.748  1.00 13.69           C
ATOM   1226  O   TYR A  83      81.574 -15.351 -21.887  1.00 13.54           O
ATOM   1227  CB  TYR A  83      81.163 -13.713 -19.060  1.00 16.36           C
ATOM   1228  CG  TYR A  83      80.175 -12.797 -18.356  1.00 15.02           C
ATOM   1229  CD1 TYR A  83      79.694 -11.649 -18.962  1.00 14.31           C
ATOM   1230  CE1 TYR A  83      78.783 -10.875 -18.253  1.00 14.83           C
ATOM   1231  CZ  TYR A  83      78.295 -11.236 -17.024  1.00 14.67           C
ATOM   1232  OH  TYR A  83      77.331 -10.472 -16.390  1.00 15.95           O
ATOM   1233  CD2 TYR A  83      79.653 -13.120 -17.119  1.00 16.44           C
ATOM   1234  CE2 TYR A  83      78.721 -12.379 -16.409  1.00 15.61           C
ATOM   1235  HN  TYR A  83      79.368 -15.382 -18.172  1.00  0.00           H
ATOM   1236  HA  TYR A  83      79.747 -14.022 -20.726  1.00  0.00           H
ATOM   1237 1HB  TYR A  83      81.732 -14.320 -18.357  1.00  0.00           H
ATOM   1238 2HB  TYR A  83      81.870 -13.139 -19.662  1.00  0.00           H
ATOM   1239  HD1 TYR A  83      80.041 -11.337 -19.937  1.00  0.00           H
ATOM   1240  HE1 TYR A  83      78.422  -9.962 -18.698  1.00  0.00           H
ATOM   1241  HH  TYR A  83      76.824 -11.048 -15.812  1.00  0.00           H
ATOM   1242  HD2 TYR A  83      80.035 -14.003 -16.650  1.00  0.00           H
ATOM   1243  HE2 TYR A  83      78.410 -12.688 -15.425  1.00  0.00           H
ATOM   1244  N   ALA A  84      81.410 -16.792 -20.164  1.00 13.82           N
ATOM   1245  CA  ALA A  84      82.161 -17.805 -20.877  1.00 13.44           C
ATOM   1246  C   ALA A  84      81.379 -18.350 -22.075  1.00 13.50           C
ATOM   1247  O   ALA A  84      81.928 -18.598 -23.175  1.00 14.93           O
ATOM   1248  CB  ALA A  84      82.519 -18.928 -19.878  1.00 14.37           C
ATOM   1249  HN  ALA A  84      80.960 -17.013 -19.287  1.00  0.00           H
ATOM   1250  HA  ALA A  84      83.086 -17.369 -21.261  1.00  0.00           H
ATOM   1251 1HB  ALA A  84      83.123 -18.551 -19.053  1.00  0.00           H
ATOM   1252 2HB  ALA A  84      81.626 -19.397 -19.462  1.00  0.00           H
ATOM   1253 3HB  ALA A  84      83.092 -19.713 -20.374  1.00  0.00           H
ATOM   1254  N   ASP A  85      80.059 -18.481 -21.916  1.00 12.80           N
ATOM   1255  CA  ASP A  85      79.153 -18.795 -23.003  1.00 12.19           C
ATOM   1256  C   ASP A  85      79.242 -17.711 -24.074  1.00 12.94           C
ATOM   1257  O   ASP A  85      79.644 -17.990 -25.217  1.00 13.01           O
ATOM   1258  CB  ASP A  85      77.696 -18.938 -22.495  1.00 12.91           C
ATOM   1259  CG  ASP A  85      76.522 -19.261 -23.448  1.00 12.86           C
ATOM   1260  OD1 ASP A  85      76.581 -19.061 -24.672  1.00 14.25           O
ATOM   1261  OD2 ASP A  85      75.502 -19.684 -22.817  1.00 13.55           O1-
ATOM   1262  HN  ASP A  85      79.655 -18.291 -21.005  1.00  0.00           H
ATOM   1263  HA  ASP A  85      79.463 -19.741 -23.454  1.00  0.00           H
ATOM   1264 1HB  ASP A  85      77.690 -19.660 -21.687  1.00  0.00           H
ATOM   1265 2HB  ASP A  85      77.387 -18.014 -22.009  1.00  0.00           H
ATOM   1266  N   TRP A  86      78.880 -16.481 -23.698  1.00 12.92           N
ATOM   1267  CA  TRP A  86      78.772 -15.420 -24.687  1.00 12.53           C
ATOM   1268  C   TRP A  86      80.091 -15.106 -25.380  1.00 12.71           C
ATOM   1269  O   TRP A  86      80.097 -14.636 -26.493  1.00 14.53           O
ATOM   1270  CB  TRP A  86      78.162 -14.166 -24.018  1.00 14.04           C
ATOM   1271  CG  TRP A  86      76.818 -14.349 -23.358  1.00 13.93           C
ATOM   1272  CD1 TRP A  86      75.873 -15.332 -23.550  1.00 14.11           C
ATOM   1273  NE1 TRP A  86      74.785 -15.119 -22.728  1.00 13.98           N
ATOM   1274  CE2 TRP A  86      75.003 -13.992 -21.972  1.00 14.22           C
ATOM   1275  CD2 TRP A  86      76.280 -13.481 -22.338  1.00 13.66           C
ATOM   1276  CE3 TRP A  86      76.768 -12.353 -21.650  1.00 14.83           C
ATOM   1277  CZ3 TRP A  86      75.983 -11.764 -20.666  1.00 15.54           C
ATOM   1278  CZ2 TRP A  86      74.200 -13.394 -20.993  1.00 14.34           C
ATOM   1279  CH2 TRP A  86      74.704 -12.270 -20.347  1.00 15.18           C
ATOM   1280  HN  TRP A  86      78.558 -16.318 -22.745  1.00  0.00           H
ATOM   1281  HA  TRP A  86      78.084 -15.753 -25.464  1.00  0.00           H
ATOM   1282 1HB  TRP A  86      78.856 -13.798 -23.261  1.00  0.00           H
ATOM   1283 2HB  TRP A  86      78.063 -13.366 -24.753  1.00  0.00           H
ATOM   1284  HD1 TRP A  86      75.984 -16.154 -24.244  1.00  0.00           H
ATOM   1285  HE1 TRP A  86      73.943 -15.690 -22.690  1.00  0.00           H
ATOM   1286  HE3 TRP A  86      77.746 -11.958 -21.874  1.00  0.00           H
ATOM   1287  HZ3 TRP A  86      76.359 -10.901 -20.135  1.00  0.00           H
ATOM   1288  HZ2 TRP A  86      73.230 -13.799 -20.744  1.00  0.00           H
ATOM   1289  HH2 TRP A  86      74.110 -11.787 -19.584  1.00  0.00           H
ATOM   1290  N   LEU A  87      81.203 -15.277 -24.668  1.00 13.66           N
ATOM   1291  CA  LEU A  87      82.518 -15.006 -25.324  1.00 14.05           C
ATOM   1292  C   LEU A  87      82.662 -15.701 -26.671  1.00 13.11           C
ATOM   1293  O   LEU A  87      83.226 -15.158 -27.620  1.00 15.30           O
ATOM   1294  CB  LEU A  87      83.600 -15.419 -24.292  1.00 14.82           C
ATOM   1295  CG  LEU A  87      85.052 -15.270 -24.807  1.00 18.81           C
ATOM   1296  CD1 LEU A  87      85.382 -13.826 -25.061  1.00 23.72           C
ATOM   1297  CD2 LEU A  87      85.961 -15.938 -23.768  1.00 20.69           C
ATOM   1298  HN  LEU A  87      81.170 -15.570 -23.694  1.00  0.00           H
ATOM   1299  HA  LEU A  87      82.581 -13.931 -25.490  1.00  0.00           H
ATOM   1300 1HB  LEU A  87      83.487 -14.825 -23.386  1.00  0.00           H
ATOM   1301 2HB  LEU A  87      83.426 -16.458 -24.005  1.00  0.00           H
ATOM   1302  HG  LEU A  87      85.189 -15.826 -25.737  1.00  0.00           H
ATOM   1303 1HD1 LEU A  87      86.445 -13.699 -25.265  1.00  0.00           H
ATOM   1304 2HD1 LEU A  87      84.862 -13.444 -25.933  1.00  0.00           H
ATOM   1305 3HD1 LEU A  87      85.131 -13.188 -24.213  1.00  0.00           H
ATOM   1306 1HD2 LEU A  87      87.006 -15.890 -24.075  1.00  0.00           H
ATOM   1307 2HD2 LEU A  87      85.880 -15.458 -22.792  1.00  0.00           H
ATOM   1308 3HD2 LEU A  87      85.713 -16.993 -23.644  1.00  0.00           H
ATOM   1309  N   PHE A  88      82.151 -16.937 -26.697  1.00 13.30           N
ATOM   1310  CA  PHE A  88      82.215 -17.729 -27.930  1.00 13.82           C
ATOM   1311  C   PHE A  88      80.960 -17.640 -28.763  1.00 13.89           C
ATOM   1312  O   PHE A  88      80.999 -17.561 -29.994  1.00 15.02           O
ATOM   1313  CB  PHE A  88      82.548 -19.201 -27.602  1.00 14.10           C
ATOM   1314  CG  PHE A  88      83.883 -19.350 -26.908  1.00 17.14           C
ATOM   1315  CD1 PHE A  88      85.063 -19.209 -27.603  1.00 18.72           C
ATOM   1316  CE1 PHE A  88      86.276 -19.294 -26.903  1.00 22.06           C
ATOM   1317  CZ  PHE A  88      86.315 -19.565 -25.540  1.00 22.71           C
ATOM   1318  CD2 PHE A  88      83.912 -19.591 -25.562  1.00 18.87           C
ATOM   1319  CE2 PHE A  88      85.109 -19.713 -24.841  1.00 20.67           C
ATOM   1320  HN  PHE A  88      81.703 -17.311 -25.868  1.00  0.00           H
ATOM   1321  HA  PHE A  88      83.022 -17.369 -28.573  1.00  0.00           H
ATOM   1322 1HB  PHE A  88      81.759 -19.632 -26.983  1.00  0.00           H
ATOM   1323 2HB  PHE A  88      82.572 -19.790 -28.520  1.00  0.00           H
ATOM   1324  HD1 PHE A  88      85.060 -19.004 -28.664  1.00  0.00           H
ATOM   1325  HE1 PHE A  88      87.204 -19.165 -27.441  1.00  0.00           H
ATOM   1326  HZ  PHE A  88      87.260 -19.642 -25.023  1.00  0.00           H
ATOM   1327  HD2 PHE A  88      82.981 -19.707 -25.030  1.00  0.00           H
ATOM   1328  HE2 PHE A  88      85.095 -19.909 -23.779  1.00  0.00           H
ATOM   1329  N   THR A  89      79.797 -17.659 -28.070  1.00 13.23           N
ATOM   1330  CA  THR A  89      78.568 -17.788 -28.901  1.00 12.98           C
ATOM   1331  C   THR A  89      78.120 -16.507 -29.566  1.00 13.82           C
ATOM   1332  O   THR A  89      77.563 -16.532 -30.684  1.00 14.68           O
ATOM   1333  CB  THR A  89      77.405 -18.371 -28.050  1.00 13.51           C
ATOM   1334  OG1 THR A  89      76.986 -17.493 -27.019  1.00 13.30           O
ATOM   1335  CG2 THR A  89      77.755 -19.766 -27.542  1.00 14.68           C
ATOM   1336  HN  THR A  89      79.756 -17.742 -27.055  1.00  0.00           H
ATOM   1337  HA  THR A  89      78.746 -18.506 -29.704  1.00  0.00           H
ATOM   1338  HB  THR A  89      76.568 -18.477 -28.736  1.00  0.00           H
ATOM   1339  HG1 THR A  89      77.187 -17.911 -26.176  1.00  0.00           H
ATOM   1340 1HG2 THR A  89      76.892 -20.261 -27.096  1.00  0.00           H
ATOM   1341 2HG2 THR A  89      78.116 -20.406 -28.346  1.00  0.00           H
ATOM   1342 3HG2 THR A  89      78.534 -19.740 -26.781  1.00  0.00           H
ATOM   1343  N   THR A  90      78.442 -15.346 -28.966  1.00 13.79           N
ATOM   1344  CA  THR A  90      78.027 -14.101 -29.618  1.00 14.32           C
ATOM   1345  C   THR A  90      78.920 -13.804 -30.810  1.00 13.93           C
ATOM   1346  O   THR A  90      78.345 -13.446 -31.854  1.00 14.29           O
ATOM   1347  CB  THR A  90      77.883 -12.915 -28.650  1.00 14.23           C
ATOM   1348  OG1 THR A  90      79.091 -12.636 -27.902  1.00 14.06           O
ATOM   1349  CG2 THR A  90      76.779 -13.215 -27.618  1.00 15.63           C
ATOM   1350  HN  THR A  90      78.962 -15.331 -28.097  1.00  0.00           H
ATOM   1351  HA  THR A  90      77.026 -14.239 -30.033  1.00  0.00           H
ATOM   1352  HB  THR A  90      77.617 -12.014 -29.195  1.00  0.00           H
ATOM   1353  HG1 THR A  90      79.360 -13.388 -27.373  1.00  0.00           H
ATOM   1354 1HG2 THR A  90      76.622 -12.360 -26.958  1.00  0.00           H
ATOM   1355 2HG2 THR A  90      75.835 -13.416 -28.116  1.00  0.00           H
ATOM   1356 3HG2 THR A  90      77.009 -14.078 -26.993  1.00  0.00           H
ATOM   1357  N   PRO A  91      80.246 -13.972 -30.817  1.00 14.40           N
ATOM   1358  CA  PRO A  91      80.940 -13.840 -32.132  1.00 16.00           C
ATOM   1359  C   PRO A  91      80.490 -14.863 -33.150  1.00 16.65           C
ATOM   1360  O   PRO A  91      80.443 -14.544 -34.345  1.00 17.31           O
ATOM   1361  CD  PRO A  91      81.201 -14.250 -29.707  1.00 16.32           C
ATOM   1362  CB  PRO A  91      82.412 -14.027 -31.836  1.00 19.82           C
ATOM   1363  CG  PRO A  91      82.529 -13.940 -30.366  1.00 19.79           C
ATOM   1364 1HD  PRO A  91      81.067 -13.617 -28.837  1.00  0.00           H
ATOM   1365 2HD  PRO A  91      81.148 -15.261 -29.377  1.00  0.00           H
ATOM   1366  HA  PRO A  91      80.773 -12.835 -32.525  1.00  0.00           H
ATOM   1367 1HB  PRO A  91      83.016 -13.277 -32.343  1.00  0.00           H
ATOM   1368 2HB  PRO A  91      82.780 -15.003 -32.164  1.00  0.00           H
ATOM   1369 1HG  PRO A  91      82.813 -12.920 -30.102  1.00  0.00           H
ATOM   1370 2HG  PRO A  91      83.334 -14.578 -30.001  1.00  0.00           H
ATOM   1371  N   LEU A  92      80.174 -16.091 -32.750  1.00 15.51           N
ATOM   1372  CA  LEU A  92      79.668 -17.092 -33.703  1.00 15.03           C
ATOM   1373  C   LEU A  92      78.376 -16.621 -34.345  1.00 14.78           C
ATOM   1374  O   LEU A  92      78.196 -16.748 -35.562  1.00 15.73           O
ATOM   1375  CB  LEU A  92      79.519 -18.437 -32.990  1.00 15.04           C
ATOM   1376  CG  LEU A  92      80.804 -19.210 -32.717  1.00 14.83           C
ATOM   1377  CD1 LEU A  92      80.547 -20.426 -31.808  1.00 16.52           C
ATOM   1378  CD2 LEU A  92      81.475 -19.726 -33.998  1.00 17.92           C
ATOM   1379  HN  LEU A  92      80.295 -16.347 -31.777  1.00  0.00           H
ATOM   1380  HA  LEU A  92      80.389 -17.190 -34.515  1.00  0.00           H
ATOM   1381 1HB  LEU A  92      79.003 -18.266 -32.047  1.00  0.00           H
ATOM   1382 2HB  LEU A  92      78.841 -19.079 -33.550  1.00  0.00           H
ATOM   1383  HG  LEU A  92      81.514 -18.552 -32.215  1.00  0.00           H
ATOM   1384 1HD1 LEU A  92      81.470 -20.966 -31.592  1.00  0.00           H
ATOM   1385 2HD1 LEU A  92      80.131 -20.120 -30.848  1.00  0.00           H
ATOM   1386 3HD1 LEU A  92      79.848 -21.130 -32.262  1.00  0.00           H
ATOM   1387 1HD2 LEU A  92      82.376 -20.297 -33.769  1.00  0.00           H
ATOM   1388 2HD2 LEU A  92      80.811 -20.378 -34.567  1.00  0.00           H
ATOM   1389 3HD2 LEU A  92      81.784 -18.914 -34.656  1.00  0.00           H
ATOM   1390  N   LEU A  93      77.441 -16.088 -33.553  1.00 14.77           N
ATOM   1391  CA  LEU A  93      76.185 -15.537 -34.113  1.00 15.24           C
ATOM   1392  C   LEU A  93      76.484 -14.407 -35.096  1.00 15.20           C
ATOM   1393  O   LEU A  93      75.900 -14.339 -36.171  1.00 16.44           O
ATOM   1394  CB  LEU A  93      75.271 -15.130 -32.960  1.00 14.82           C
ATOM   1395  CG  LEU A  93      74.614 -16.294 -32.216  1.00 13.62           C
ATOM   1396  CD1 LEU A  93      74.062 -15.810 -30.881  1.00 14.30           C
ATOM   1397  CD2 LEU A  93      73.530 -16.970 -33.038  1.00 17.08           C
ATOM   1398  HN  LEU A  93      77.598 -16.059 -32.549  1.00  0.00           H
ATOM   1399  HA  LEU A  93      75.701 -16.321 -34.697  1.00  0.00           H
ATOM   1400 1HB  LEU A  93      75.850 -14.520 -32.265  1.00  0.00           H
ATOM   1401 2HB  LEU A  93      74.489 -14.467 -33.338  1.00  0.00           H
ATOM   1402  HG  LEU A  93      75.375 -17.045 -31.996  1.00  0.00           H
ATOM   1403 1HD1 LEU A  93      73.564 -16.619 -30.349  1.00  0.00           H
ATOM   1404 2HD1 LEU A  93      74.858 -15.432 -30.239  1.00  0.00           H
ATOM   1405 3HD1 LEU A  93      73.334 -15.009 -31.014  1.00  0.00           H
ATOM   1406 1HD2 LEU A  93      73.024 -17.755 -32.476  1.00  0.00           H
ATOM   1407 2HD2 LEU A  93      72.764 -16.260 -33.351  1.00  0.00           H
ATOM   1408 3HD2 LEU A  93      73.925 -17.445 -33.936  1.00  0.00           H
ATOM   1409  N   LEU A  94      77.414 -13.538 -34.741  1.00 15.45           N
ATOM   1410  CA  LEU A  94      77.775 -12.470 -35.697  1.00 15.96           C
ATOM   1411  C   LEU A  94      78.415 -13.040 -36.943  1.00 16.98           C
ATOM   1412  O   LEU A  94      78.223 -12.503 -38.049  1.00 17.39           O
ATOM   1413  CB  LEU A  94      78.750 -11.571 -34.960  1.00 17.62           C
ATOM   1414  CG  LEU A  94      78.300 -10.222 -34.432  1.00 23.00           C
ATOM   1415  CD1 LEU A  94      76.808  -9.992 -34.240  1.00 19.35           C
ATOM   1416  CD2 LEU A  94      79.122  -9.748 -33.237  1.00 16.41           C
ATOM   1417  HN  LEU A  94      77.866 -13.606 -33.834  1.00  0.00           H
ATOM   1418  HA  LEU A  94      76.886 -11.928 -36.018  1.00  0.00           H
ATOM   1419 1HB  LEU A  94      79.201 -12.124 -34.136  1.00  0.00           H
ATOM   1420 2HB  LEU A  94      79.617 -11.368 -35.595  1.00  0.00           H
ATOM   1421  HG  LEU A  94      78.555  -9.520 -35.229  1.00  0.00           H
ATOM   1422 1HD1 LEU A  94      76.607  -9.042 -33.744  1.00  0.00           H
ATOM   1423 2HD1 LEU A  94      76.279  -9.962 -35.190  1.00  0.00           H
ATOM   1424 3HD1 LEU A  94      76.360 -10.778 -33.631  1.00  0.00           H
ATOM   1425 1HD2 LEU A  94      78.890  -8.721 -32.956  1.00  0.00           H
ATOM   1426 2HD2 LEU A  94      78.921 -10.388 -32.382  1.00  0.00           H
ATOM   1427 3HD2 LEU A  94      80.192  -9.793 -33.444  1.00  0.00           H
ATOM   1428  N   LEU A  95      79.181 -14.137 -36.808  1.00 16.45           N
ATOM   1429  CA  LEU A  95      79.780 -14.739 -37.982  1.00 16.51           C
ATOM   1430  C   LEU A  95      78.734 -15.288 -38.926  1.00 18.44           C
ATOM   1431  O   LEU A  95      78.910 -15.213 -40.150  1.00 21.39           O
ATOM   1432  CB  LEU A  95      80.755 -15.809 -37.504  1.00 17.40           C
ATOM   1433  CG  LEU A  95      81.579 -16.450 -38.611  1.00 20.53           C
ATOM   1434  CD1 LEU A  95      82.332 -15.407 -39.430  1.00 20.85           C
ATOM   1435  CD2 LEU A  95      82.491 -17.528 -37.995  1.00 22.00           C
ATOM   1436  HN  LEU A  95      79.406 -14.488 -35.880  1.00  0.00           H
ATOM   1437  HA  LEU A  95      80.326 -13.949 -38.500  1.00  0.00           H
ATOM   1438 1HB  LEU A  95      81.432 -15.372 -36.768  1.00  0.00           H
ATOM   1439 2HB  LEU A  95      80.213 -16.596 -36.982  1.00  0.00           H
ATOM   1440  HG  LEU A  95      80.910 -16.970 -39.298  1.00  0.00           H
ATOM   1441 1HD1 LEU A  95      83.007 -15.888 -40.139  1.00  0.00           H
ATOM   1442 2HD1 LEU A  95      81.671 -14.783 -40.031  1.00  0.00           H
ATOM   1443 3HD1 LEU A  95      82.936 -14.753 -38.800  1.00  0.00           H
ATOM   1444 1HD2 LEU A  95      83.061 -18.046 -38.768  1.00  0.00           H
ATOM   1445 2HD2 LEU A  95      83.206 -17.097 -37.293  1.00  0.00           H
ATOM   1446 3HD2 LEU A  95      81.912 -18.283 -37.461  1.00  0.00           H
ATOM   1447  N   ASP A  96      77.656 -15.830 -38.402  1.00 17.98           N
ATOM   1448  CA  ASP A  96      76.555 -16.306 -39.269  1.00 18.58           C
ATOM   1449  C   ASP A  96      75.998 -15.132 -40.054  1.00 18.75           C
ATOM   1450  O   ASP A  96      75.691 -15.212 -41.226  1.00 20.58           O
ATOM   1451  CB  ASP A  96      75.493 -16.907 -38.346  1.00 18.19           C
ATOM   1452  CG  ASP A  96      75.410 -18.403 -38.147  1.00 16.62           C
ATOM   1453  OD1 ASP A  96      75.976 -19.201 -38.906  1.00 18.59           O
ATOM   1454  OD2 ASP A  96      74.663 -18.826 -37.204  1.00 18.53           O1-
ATOM   1455  HN  ASP A  96      77.604 -15.895 -37.390  1.00  0.00           H
ATOM   1456  HA  ASP A  96      76.927 -17.044 -39.985  1.00  0.00           H
ATOM   1457 1HB  ASP A  96      75.523 -16.459 -37.356  1.00  0.00           H
ATOM   1458 2HB  ASP A  96      74.504 -16.652 -38.730  1.00  0.00           H
ATOM   1459  N   LEU A  97      75.785 -14.003 -39.338  1.00 18.02           N
ATOM   1460  CA  LEU A  97      75.266 -12.855 -40.118  1.00 19.89           C
ATOM   1461  C   LEU A  97      76.210 -12.405 -41.222  1.00 20.10           C
ATOM   1462  O   LEU A  97      75.860 -12.096 -42.382  1.00 20.88           O
ATOM   1463  CB  LEU A  97      75.032 -11.683 -39.157  1.00 19.71           C
ATOM   1464  CG  LEU A  97      73.904 -11.941 -38.115  1.00 17.83           C
ATOM   1465  CD1 LEU A  97      73.720 -10.753 -37.202  1.00 18.48           C
ATOM   1466  CD2 LEU A  97      72.601 -12.256 -38.884  1.00 21.77           C
ATOM   1467  HN  LEU A  97      76.042 -13.929 -38.361  1.00  0.00           H
ATOM   1468  HA  LEU A  97      74.344 -13.133 -40.629  1.00  0.00           H
ATOM   1469 1HB  LEU A  97      75.958 -11.441 -38.633  1.00  0.00           H
ATOM   1470 2HB  LEU A  97      74.796 -10.789 -39.728  1.00  0.00           H
ATOM   1471  HG  LEU A  97      74.167 -12.799 -37.494  1.00  0.00           H
ATOM   1472 1HD1 LEU A  97      72.965 -10.953 -36.440  1.00  0.00           H
ATOM   1473 2HD1 LEU A  97      74.645 -10.516 -36.678  1.00  0.00           H
ATOM   1474 3HD1 LEU A  97      73.414  -9.863 -37.751  1.00  0.00           H
ATOM   1475 1HD2 LEU A  97      71.752 -12.229 -38.203  1.00  0.00           H
ATOM   1476 2HD2 LEU A  97      72.401 -11.532 -39.675  1.00  0.00           H
ATOM   1477 3HD2 LEU A  97      72.606 -13.254 -39.323  1.00  0.00           H
ATOM   1478  N   ALA A  98      77.477 -12.309 -40.864  1.00 20.16           N
ATOM   1479  CA  ALA A  98      78.500 -11.761 -41.731  1.00 21.24           C
ATOM   1480  C   ALA A  98      78.725 -12.673 -42.927  1.00 22.49           C
ATOM   1481  O   ALA A  98      78.951 -12.198 -44.030  1.00 22.36           O
ATOM   1482  CB  ALA A  98      79.786 -11.571 -40.926  1.00 21.72           C
ATOM   1483  HN  ALA A  98      77.730 -12.555 -39.911  1.00  0.00           H
ATOM   1484  HA  ALA A  98      78.170 -10.788 -42.100  1.00  0.00           H
ATOM   1485 1HB  ALA A  98      79.619 -10.976 -40.028  1.00  0.00           H
ATOM   1486 2HB  ALA A  98      80.229 -12.524 -40.631  1.00  0.00           H
ATOM   1487 3HB  ALA A  98      80.508 -11.040 -41.539  1.00  0.00           H
ATOM   1488  N   LEU A  99      78.644 -13.980 -42.720  1.00 20.63           N
ATOM   1489  CA  LEU A  99      78.817 -14.897 -43.849  1.00 22.42           C
ATOM   1490  C   LEU A  99      77.636 -14.803 -44.796  1.00 24.56           C
ATOM   1491  O   LEU A  99      77.803 -14.961 -46.001  1.00 26.76           O
ATOM   1492  CB  LEU A  99      78.997 -16.320 -43.319  1.00 26.08           C
ATOM   1493  CG  LEU A  99      80.341 -16.598 -42.628  1.00 26.36           C
ATOM   1494  CD1 LEU A  99      80.353 -18.030 -42.099  1.00 27.79           C
ATOM   1495  CD2 LEU A  99      81.516 -16.339 -43.569  1.00 30.24           C
ATOM   1496  HN  LEU A  99      78.536 -14.348 -41.780  1.00  0.00           H
ATOM   1497  HA  LEU A  99      79.684 -14.600 -44.442  1.00  0.00           H
ATOM   1498 1HB  LEU A  99      78.179 -16.550 -42.634  1.00  0.00           H
ATOM   1499 2HB  LEU A  99      78.875 -17.015 -44.153  1.00  0.00           H
ATOM   1500  HG  LEU A  99      80.483 -15.923 -41.788  1.00  0.00           H
ATOM   1501 1HD1 LEU A  99      81.351 -18.371 -41.823  1.00  0.00           H
ATOM   1502 2HD1 LEU A  99      79.733 -18.074 -41.205  1.00  0.00           H
ATOM   1503 3HD1 LEU A  99      79.904 -18.727 -42.800  1.00  0.00           H
ATOM   1504 1HD2 LEU A  99      82.457 -16.664 -43.125  1.00  0.00           H
ATOM   1505 2HD2 LEU A  99      81.402 -16.854 -44.522  1.00  0.00           H
ATOM   1506 3HD2 LEU A  99      81.644 -15.276 -43.783  1.00  0.00           H
ATOM   1507  N   LEU A 100      76.434 -14.586 -44.239  1.00 24.89           N
ATOM   1508  CA  LEU A 100      75.257 -14.455 -45.105  1.00 26.63           C
ATOM   1509  C   LEU A 100      75.519 -13.363 -46.129  1.00 27.03           C
ATOM   1510  O   LEU A 100      75.285 -13.528 -47.324  1.00 29.05           O
ATOM   1511  CB  LEU A 100      74.074 -13.980 -44.306  1.00 27.56           C
ATOM   1512  CG  LEU A 100      72.755 -14.679 -44.243  1.00 31.05           C
ATOM   1513  CD1 LEU A 100      72.779 -16.021 -45.003  1.00 26.39           C
ATOM   1514  CD2 LEU A 100      72.286 -14.842 -42.812  1.00 28.21           C
ATOM   1515  HN  LEU A 100      76.353 -14.465 -43.239  1.00  0.00           H
ATOM   1516  HA  LEU A 100      75.111 -15.385 -45.650  1.00  0.00           H
ATOM   1517 1HB  LEU A 100      74.419 -13.913 -43.276  1.00  0.00           H
ATOM   1518 2HB  LEU A 100      73.829 -12.933 -44.498  1.00  0.00           H
ATOM   1519  HG  LEU A 100      72.024 -14.058 -44.765  1.00  0.00           H
ATOM   1520 1HD1 LEU A 100      71.812 -16.521 -44.950  1.00  0.00           H
ATOM   1521 2HD1 LEU A 100      72.994 -15.891 -46.066  1.00  0.00           H
ATOM   1522 3HD1 LEU A 100      73.513 -16.713 -44.590  1.00  0.00           H
ATOM   1523 1HD2 LEU A 100      71.318 -15.337 -42.788  1.00  0.00           H
ATOM   1524 2HD2 LEU A 100      72.981 -15.455 -42.235  1.00  0.00           H
ATOM   1525 3HD2 LEU A 100      72.187 -13.880 -42.309  1.00  0.00           H
ATOM   1526  N   VAL A 101      76.021 -12.234 -45.611  1.00 23.39           N
ATOM   1527  CA  VAL A 101      76.235 -11.130 -46.572  1.00 26.75           C
ATOM   1528  C   VAL A 101      77.590 -11.105 -47.215  1.00 27.27           C
ATOM   1529  O   VAL A 101      77.909 -10.112 -47.911  1.00 27.50           O
ATOM   1530  CB  VAL A 101      75.922  -9.820 -45.850  1.00 27.57           C
ATOM   1531  CG1 VAL A 101      74.497 -10.055 -45.342  1.00 27.70           C
ATOM   1532  CG2 VAL A 101      76.822  -9.419 -44.701  1.00 26.17           C
ATOM   1533  HN  VAL A 101      76.275 -12.145 -44.638  1.00  0.00           H
ATOM   1534  HA  VAL A 101      75.555 -11.193 -47.425  1.00  0.00           H
ATOM   1535  HB  VAL A 101      75.952  -8.994 -46.560  1.00  0.00           H
ATOM   1536 1HG1 VAL A 101      74.057  -9.099 -45.061  1.00  0.00           H
ATOM   1537 2HG1 VAL A 101      73.838 -10.485 -46.099  1.00  0.00           H
ATOM   1538 3HG1 VAL A 101      74.458 -10.678 -44.450  1.00  0.00           H
ATOM   1539 1HG2 VAL A 101      76.446  -8.530 -44.202  1.00  0.00           H
ATOM   1540 2HG2 VAL A 101      76.903 -10.208 -43.957  1.00  0.00           H
ATOM   1541 3HG2 VAL A 101      77.830  -9.196 -45.054  1.00  0.00           H
ATOM   1542  N   ASP A 102      78.414 -12.135 -47.064  1.00 27.03           N
ATOM   1543  CA  ASP A 102      79.718 -12.040 -47.725  1.00 28.01           C
ATOM   1544  C   ASP A 102      80.510 -10.840 -47.224  1.00 26.61           C
ATOM   1545  O   ASP A 102      81.189 -10.154 -47.974  1.00 28.72           O
ATOM   1546  CB  ASP A 102      79.555 -11.913 -49.260  1.00 31.51           C
ATOM   1547  CG  ASP A 102      80.869 -12.270 -49.914  1.00 34.64           C
ATOM   1548  OD1 ASP A 102      81.660 -12.910 -49.179  1.00 39.08           O
ATOM   1549  OD2 ASP A 102      81.156 -11.942 -51.077  1.00 40.29           O1-
ATOM   1550  HN  ASP A 102      78.121 -13.000 -46.630  1.00  0.00           H
ATOM   1551  HA  ASP A 102      80.223 -12.955 -47.417  1.00  0.00           H
ATOM   1552 1HB  ASP A 102      78.814 -12.614 -49.640  1.00  0.00           H
ATOM   1553 2HB  ASP A 102      79.294 -10.926 -49.633  1.00  0.00           H
ATOM   1554  N   ALA A 103      80.431 -10.552 -45.924  1.00 24.10           N
ATOM   1555  CA  ALA A 103      81.185  -9.430 -45.381  1.00 24.39           C
ATOM   1556  C   ALA A 103      82.673  -9.482 -45.675  1.00 25.88           C
ATOM   1557  O   ALA A 103      83.296 -10.552 -45.718  1.00 27.50           O
ATOM   1558  CB  ALA A 103      80.976  -9.409 -43.877  1.00 26.63           C
ATOM   1559  HN  ALA A 103      79.897 -11.179 -45.334  1.00  0.00           H
ATOM   1560  HA  ALA A 103      80.762  -8.525 -45.819  1.00  0.00           H
ATOM   1561 1HB  ALA A 103      79.917  -9.374 -43.625  1.00  0.00           H
ATOM   1562 2HB  ALA A 103      81.407 -10.307 -43.435  1.00  0.00           H
ATOM   1563 3HB  ALA A 103      81.464  -8.547 -43.427  1.00  0.00           H
ATOM   1564  N   ASP A 104      83.244  -8.283 -45.844  1.00 26.12           N
ATOM   1565  CA  ASP A 104      84.701  -8.182 -45.950  1.00 25.59           C
ATOM   1566  C   ASP A 104      85.324  -8.648 -44.631  1.00 23.50           C
ATOM   1567  O   ASP A 104      84.778  -8.548 -43.547  1.00 23.67           O
ATOM   1568  CB  ASP A 104      85.173  -6.759 -46.232  1.00 27.95           C
ATOM   1569  CG  ASP A 104      84.794  -6.207 -47.577  1.00 31.41           C
ATOM   1570  OD1 ASP A 104      84.761  -7.013 -48.531  1.00 37.69           O
ATOM   1571  OD2 ASP A 104      84.563  -4.980 -47.684  1.00 37.28           O1-
ATOM   1572  HN  ASP A 104      82.680  -7.447 -45.726  1.00  0.00           H
ATOM   1573  HA  ASP A 104      85.028  -8.844 -46.759  1.00  0.00           H
ATOM   1574 1HB  ASP A 104      84.866  -6.067 -45.449  1.00  0.00           H
ATOM   1575 2HB  ASP A 104      86.241  -6.759 -46.274  1.00  0.00           H
ATOM   1576  N   GLN A 105      86.544  -9.158 -44.690  1.00 24.43           N
ATOM   1577  CA  GLN A 105      87.272  -9.613 -43.538  1.00 25.50           C
ATOM   1578  C   GLN A 105      87.495  -8.521 -42.518  1.00 22.43           C
ATOM   1579  O   GLN A 105      87.436  -8.827 -41.334  1.00 20.83           O
ATOM   1580  CB  GLN A 105      88.618 -10.180 -44.024  1.00 27.31           C
ATOM   1581  CG  GLN A 105      88.328 -11.488 -44.750  1.00 33.41           C
ATOM   1582  CD  GLN A 105      89.599 -12.164 -45.211  1.00 37.73           C
ATOM   1583  OE1 GLN A 105      89.499 -13.234 -45.793  1.00 52.40           O
ATOM   1584  NE2 GLN A 105      90.779 -11.614 -44.975  1.00 41.29           N
ATOM   1585  HN  GLN A 105      86.937  -9.286 -45.612  1.00  0.00           H
ATOM   1586  HA  GLN A 105      86.687 -10.396 -43.049  1.00  0.00           H
ATOM   1587 1HB  GLN A 105      89.131  -9.461 -44.666  1.00  0.00           H
ATOM   1588 2HB  GLN A 105      89.259 -10.368 -43.159  1.00  0.00           H
ATOM   1589 1HG  GLN A 105      87.781 -12.188 -44.117  1.00  0.00           H
ATOM   1590 2HG  GLN A 105      87.655 -11.197 -45.540  1.00  0.00           H
ATOM   1591 1HE2 GLN A 105      91.595 -12.083 -45.338  1.00  0.00           H
ATOM   1592 2HE2 GLN A 105      90.848 -10.719 -44.521  1.00  0.00           H
ATOM   1593  N   GLY A 106      87.745  -7.287 -42.951  1.00 23.55           N
ATOM   1594  CA  GLY A 106      87.880  -6.217 -41.968  1.00 23.14           C
ATOM   1595  C   GLY A 106      86.614  -6.017 -41.165  1.00 20.96           C
ATOM   1596  O   GLY A 106      86.668  -5.759 -39.951  1.00 21.18           O
ATOM   1597  HN  GLY A 106      87.867  -7.096 -43.950  1.00  0.00           H
ATOM   1598 1HA  GLY A 106      88.121  -5.288 -42.485  1.00  0.00           H
ATOM   1599 2HA  GLY A 106      88.711  -6.430 -41.293  1.00  0.00           H
ATOM   1600  N   THR A 107      85.452  -6.131 -41.808  1.00 19.62           N
ATOM   1601  CA  THR A 107      84.206  -5.963 -41.075  1.00 19.30           C
ATOM   1602  C   THR A 107      83.970  -7.085 -40.086  1.00 18.41           C
ATOM   1603  O   THR A 107      83.461  -6.907 -38.978  1.00 18.89           O
ATOM   1604  CB  THR A 107      83.030  -5.932 -42.110  1.00 21.57           C
ATOM   1605  OG1 THR A 107      83.258  -5.039 -43.161  1.00 23.85           O
ATOM   1606  CG2 THR A 107      81.821  -5.452 -41.308  1.00 22.43           C
ATOM   1607  HN  THR A 107      85.409  -6.410 -42.781  1.00  0.00           H
ATOM   1608  HA  THR A 107      84.254  -5.022 -40.522  1.00  0.00           H
ATOM   1609  HB  THR A 107      82.847  -6.923 -42.532  1.00  0.00           H
ATOM   1610  HG1 THR A 107      83.460  -4.177 -42.821  1.00  0.00           H
ATOM   1611 1HG2 THR A 107      80.981  -5.251 -41.975  1.00  0.00           H
ATOM   1612 2HG2 THR A 107      81.462  -6.191 -40.590  1.00  0.00           H
ATOM   1613 3HG2 THR A 107      82.014  -4.525 -40.767  1.00  0.00           H
ATOM   1614  N   ILE A 108      84.336  -8.315 -40.455  1.00 18.96           N
ATOM   1615  CA  ILE A 108      84.217  -9.442 -39.519  1.00 18.40           C
ATOM   1616  C   ILE A 108      85.148  -9.212 -38.342  1.00 18.26           C
ATOM   1617  O   ILE A 108      84.763  -9.438 -37.188  1.00 18.98           O
ATOM   1618  CB  ILE A 108      84.513 -10.766 -40.233  1.00 18.45           C
ATOM   1619  CG2 ILE A 108      84.573 -11.916 -39.235  1.00 21.10           C
ATOM   1620  CG1 ILE A 108      83.530 -11.034 -41.384  1.00 22.26           C
ATOM   1621  CD1 ILE A 108      83.947 -12.186 -42.278  1.00 27.50           C
ATOM   1622  HN  ILE A 108      84.722  -8.471 -41.382  1.00  0.00           H
ATOM   1623  HA  ILE A 108      83.196  -9.476 -39.134  1.00  0.00           H
ATOM   1624  HB  ILE A 108      85.508 -10.683 -40.676  1.00  0.00           H
ATOM   1625 1HG2 ILE A 108      84.729 -12.871 -39.735  1.00  0.00           H
ATOM   1626 2HG2 ILE A 108      85.398 -11.831 -38.527  1.00  0.00           H
ATOM   1627 3HG2 ILE A 108      83.647 -11.999 -38.664  1.00  0.00           H
ATOM   1628 1HG1 ILE A 108      82.549 -11.237 -40.967  1.00  0.00           H
ATOM   1629 2HG1 ILE A 108      83.419 -10.154 -42.019  1.00  0.00           H
ATOM   1630  HD1 ILE A 108      83.291 -12.243 -43.150  1.00  0.00           H
ATOM   1631  HD2 ILE A 108      84.957 -12.052 -42.665  1.00  0.00           H
ATOM   1632  HD3 ILE A 108      83.894 -13.152 -41.779  1.00  0.00           H
ATOM   1633  N   LEU A 109      86.372  -8.761 -38.578  1.00 19.07           N
ATOM   1634  CA  LEU A 109      87.292  -8.498 -37.460  1.00 18.96           C
ATOM   1635  C   LEU A 109      86.750  -7.405 -36.561  1.00 18.05           C
ATOM   1636  O   LEU A 109      86.787  -7.550 -35.356  1.00 18.87           O
ATOM   1637  CB  LEU A 109      88.694  -8.123 -37.957  1.00 21.50           C
ATOM   1638  CG  LEU A 109      89.671  -8.012 -36.751  1.00 25.40           C
ATOM   1639  CD1 LEU A 109      89.490  -9.129 -35.743  1.00 34.17           C
ATOM   1640  CD2 LEU A 109      91.083  -8.069 -37.226  1.00 30.32           C
ATOM   1641  HN  LEU A 109      86.681  -8.624 -39.538  1.00  0.00           H
ATOM   1642  HA  LEU A 109      87.317  -9.434 -36.902  1.00  0.00           H
ATOM   1643 1HB  LEU A 109      89.037  -8.896 -38.646  1.00  0.00           H
ATOM   1644 2HB  LEU A 109      88.677  -7.191 -38.526  1.00  0.00           H
ATOM   1645  HG  LEU A 109      89.520  -7.057 -36.243  1.00  0.00           H
ATOM   1646 1HD1 LEU A 109      90.311  -9.133 -35.025  1.00  0.00           H
ATOM   1647 2HD1 LEU A 109      88.600  -9.063 -35.125  1.00  0.00           H
ATOM   1648 3HD1 LEU A 109      89.495 -10.109 -36.222  1.00  0.00           H
ATOM   1649 1HD2 LEU A 109      91.791  -7.921 -36.409  1.00  0.00           H
ATOM   1650 2HD2 LEU A 109      91.319  -9.024 -37.699  1.00  0.00           H
ATOM   1651 3HD2 LEU A 109      91.281  -7.285 -37.959  1.00  0.00           H
ATOM   1652  N   ALA A 110      86.218  -6.330 -37.141  1.00 18.27           N
ATOM   1653  CA  ALA A 110      85.588  -5.328 -36.285  1.00 17.53           C
ATOM   1654  C   ALA A 110      84.457  -5.861 -35.437  1.00 17.09           C
ATOM   1655  O   ALA A 110      84.330  -5.507 -34.254  1.00 17.39           O
ATOM   1656  CB  ALA A 110      85.021  -4.185 -37.166  1.00 19.51           C
ATOM   1657  HN  ALA A 110      86.248  -6.225 -38.153  1.00  0.00           H
ATOM   1658  HA  ALA A 110      86.348  -4.918 -35.616  1.00  0.00           H
ATOM   1659 1HB  ALA A 110      85.810  -3.717 -37.757  1.00  0.00           H
ATOM   1660 2HB  ALA A 110      84.255  -4.541 -37.856  1.00  0.00           H
ATOM   1661 3HB  ALA A 110      84.578  -3.419 -36.537  1.00  0.00           H
ATOM   1662  N   LEU A 111      83.584  -6.654 -36.055  1.00 18.50           N
ATOM   1663  CA  LEU A 111      82.469  -7.252 -35.296  1.00 17.36           C
ATOM   1664  C   LEU A 111      82.926  -8.173 -34.190  1.00 16.04           C
ATOM   1665  O   LEU A 111      82.461  -8.027 -33.042  1.00 16.22           O
ATOM   1666  CB  LEU A 111      81.615  -8.006 -36.314  1.00 17.80           C
ATOM   1667  CG  LEU A 111      80.699  -7.127 -37.183  1.00 17.15           C
ATOM   1668  CD1 LEU A 111      80.117  -7.997 -38.302  1.00 19.28           C
ATOM   1669  CD2 LEU A 111      79.574  -6.477 -36.414  1.00 18.12           C
ATOM   1670  HN  LEU A 111      83.706  -6.875 -37.040  1.00  0.00           H
ATOM   1671  HA  LEU A 111      81.888  -6.456 -34.828  1.00  0.00           H
ATOM   1672 1HB  LEU A 111      82.262  -8.613 -36.949  1.00  0.00           H
ATOM   1673 2HB  LEU A 111      80.986  -8.729 -35.790  1.00  0.00           H
ATOM   1674  HG  LEU A 111      81.297  -6.341 -37.647  1.00  0.00           H
ATOM   1675 1HD1 LEU A 111      79.502  -7.397 -38.971  1.00  0.00           H
ATOM   1676 2HD1 LEU A 111      80.906  -8.439 -38.913  1.00  0.00           H
ATOM   1677 3HD1 LEU A 111      79.500  -8.809 -37.915  1.00  0.00           H
ATOM   1678 1HD2 LEU A 111      78.884  -5.958 -37.080  1.00  0.00           H
ATOM   1679 2HD2 LEU A 111      78.990  -7.212 -35.860  1.00  0.00           H
ATOM   1680 3HD2 LEU A 111      79.938  -5.736 -35.702  1.00  0.00           H
ATOM   1681  N   VAL A 112      83.807  -9.114 -34.494  1.00 16.23           N
ATOM   1682  CA  VAL A 112      84.218 -10.103 -33.480  1.00 16.19           C
ATOM   1683  C   VAL A 112      85.019  -9.393 -32.409  1.00 15.69           C
ATOM   1684  O   VAL A 112      84.853  -9.670 -31.221  1.00 15.10           O
ATOM   1685  CB  VAL A 112      85.076 -11.173 -34.133  1.00 18.62           C
ATOM   1686  CG1 VAL A 112      85.753 -12.058 -33.086  1.00 19.62           C
ATOM   1687  CG2 VAL A 112      84.254 -12.063 -35.089  1.00 19.54           C
ATOM   1688  HN  VAL A 112      84.173  -9.182 -35.443  1.00  0.00           H
ATOM   1689  HA  VAL A 112      83.337 -10.553 -33.016  1.00  0.00           H
ATOM   1690  HB  VAL A 112      85.864 -10.694 -34.720  1.00  0.00           H
ATOM   1691 1HG1 VAL A 112      86.188 -12.947 -33.545  1.00  0.00           H
ATOM   1692 2HG1 VAL A 112      86.581 -11.554 -32.585  1.00  0.00           H
ATOM   1693 3HG1 VAL A 112      85.064 -12.397 -32.313  1.00  0.00           H
ATOM   1694 1HG2 VAL A 112      84.886 -12.799 -35.588  1.00  0.00           H
ATOM   1695 2HG2 VAL A 112      83.464 -12.604 -34.569  1.00  0.00           H
ATOM   1696 3HG2 VAL A 112      83.778 -11.477 -35.875  1.00  0.00           H
ATOM   1697  N   GLY A 113      85.875  -8.426 -32.785  1.00 15.33           N
ATOM   1698  CA  GLY A 113      86.598  -7.708 -31.737  1.00 14.88           C
ATOM   1699  C   GLY A 113      85.737  -6.811 -30.872  1.00 14.41           C
ATOM   1700  O   GLY A 113      85.963  -6.809 -29.653  1.00 15.37           O
ATOM   1701  HN  GLY A 113      86.018  -8.184 -33.765  1.00  0.00           H
ATOM   1702 1HA  GLY A 113      87.356  -7.087 -32.214  1.00  0.00           H
ATOM   1703 2HA  GLY A 113      87.141  -8.413 -31.104  1.00  0.00           H
ATOM   1704  N   ALA A 114      84.817  -6.090 -31.487  1.00 14.26           N
ATOM   1705  CA  ALA A 114      83.884  -5.311 -30.634  1.00 14.06           C
ATOM   1706  C   ALA A 114      83.092  -6.198 -29.692  1.00 13.67           C
ATOM   1707  O   ALA A 114      82.803  -5.866 -28.558  1.00 14.99           O
ATOM   1708  CB  ALA A 114      82.917  -4.523 -31.521  1.00 15.51           C
ATOM   1709  HN  ALA A 114      84.702  -6.105 -32.499  1.00  0.00           H
ATOM   1710  HA  ALA A 114      84.459  -4.608 -30.028  1.00  0.00           H
ATOM   1711 1HB  ALA A 114      83.461  -3.823 -32.155  1.00  0.00           H
ATOM   1712 2HB  ALA A 114      82.340  -5.181 -32.172  1.00  0.00           H
ATOM   1713 3HB  ALA A 114      82.212  -3.947 -30.919  1.00  0.00           H
ATOM   1714  N   ASP A 115      82.734  -7.379 -30.215  1.00 14.64           N
ATOM   1715  CA  ASP A 115      81.982  -8.305 -29.401  1.00 13.33           C
ATOM   1716  C   ASP A 115      82.837  -8.802 -28.242  1.00 13.16           C
ATOM   1717  O   ASP A 115      82.322  -8.908 -27.101  1.00 12.82           O
ATOM   1718  CB  ASP A 115      81.507  -9.459 -30.308  1.00 14.26           C
ATOM   1719  CG  ASP A 115      80.489 -10.301 -29.608  1.00 15.36           C
ATOM   1720  OD1 ASP A 115      80.798 -10.997 -28.620  1.00 18.01           O
ATOM   1721  OD2 ASP A 115      79.330 -10.305 -29.980  1.00 22.23           O1-
ATOM   1722  HN  ASP A 115      82.951  -7.593 -31.185  1.00  0.00           H
ATOM   1723  HA  ASP A 115      81.113  -7.804 -28.970  1.00  0.00           H
ATOM   1724 1HB  ASP A 115      81.043  -9.066 -31.210  1.00  0.00           H
ATOM   1725 2HB  ASP A 115      82.333 -10.098 -30.619  1.00  0.00           H
ATOM   1726  N   GLY A 116      84.110  -9.143 -28.478  1.00 13.83           N
ATOM   1727  CA  GLY A 116      84.999  -9.522 -27.389  1.00 13.80           C
ATOM   1728  C   GLY A 116      85.051  -8.440 -26.352  1.00 12.74           C
ATOM   1729  O   GLY A 116      85.053  -8.743 -25.169  1.00 13.93           O
ATOM   1730  HN  GLY A 116      84.468  -9.130 -29.431  1.00  0.00           H
ATOM   1731 1HA  GLY A 116      86.000  -9.693 -27.783  1.00  0.00           H
ATOM   1732 2HA  GLY A 116      84.687 -10.442 -26.906  1.00  0.00           H
ATOM   1733  N   ILE A 117      85.126  -7.182 -26.803  1.00 13.22           N
ATOM   1734  CA  ILE A 117      85.193  -6.089 -25.817  1.00 14.49           C
ATOM   1735  C   ILE A 117      83.887  -6.027 -25.043  1.00 14.10           C
ATOM   1736  O   ILE A 117      83.899  -5.877 -23.829  1.00 14.20           O
ATOM   1737  CB  ILE A 117      85.495  -4.760 -26.533  1.00 14.86           C
ATOM   1738  CG2 ILE A 117      85.228  -3.589 -25.635  1.00 16.32           C
ATOM   1739  CG1 ILE A 117      86.964  -4.715 -27.027  1.00 15.81           C
ATOM   1740  CD1 ILE A 117      87.178  -3.620 -28.067  1.00 18.46           C
ATOM   1741  HN  ILE A 117      85.187  -6.993 -27.799  1.00  0.00           H
ATOM   1742  HA  ILE A 117      85.991  -6.298 -25.100  1.00  0.00           H
ATOM   1743  HB  ILE A 117      84.830  -4.674 -27.394  1.00  0.00           H
ATOM   1744 1HG2 ILE A 117      85.532  -2.648 -26.090  1.00  0.00           H
ATOM   1745 2HG2 ILE A 117      84.169  -3.451 -25.411  1.00  0.00           H
ATOM   1746 3HG2 ILE A 117      85.764  -3.673 -24.689  1.00  0.00           H
ATOM   1747 1HG1 ILE A 117      87.655  -4.592 -26.192  1.00  0.00           H
ATOM   1748 2HG1 ILE A 117      87.226  -5.667 -27.493  1.00  0.00           H
ATOM   1749  HD1 ILE A 117      88.187  -3.679 -28.476  1.00  0.00           H
ATOM   1750  HD2 ILE A 117      86.488  -3.727 -28.905  1.00  0.00           H
ATOM   1751  HD3 ILE A 117      87.062  -2.618 -27.658  1.00  0.00           H
ATOM   1752  N   MET A 118      82.760  -6.193 -25.722  1.00 14.48           N
ATOM   1753  CA  MET A 118      81.467  -6.167 -25.046  1.00 12.76           C
ATOM   1754  C   MET A 118      81.387  -7.229 -23.991  1.00 12.65           C
ATOM   1755  O   MET A 118      80.984  -6.946 -22.858  1.00 13.11           O
ATOM   1756  CB  MET A 118      80.358  -6.434 -26.125  1.00 12.63           C
ATOM   1757  CG  MET A 118      78.938  -6.335 -25.549  1.00 13.12           C
ATOM   1758  SD  MET A 118      77.709  -6.671 -26.874  1.00 14.54           S
ATOM   1759  CE  MET A 118      77.828  -8.489 -27.033  1.00 16.07           C
ATOM   1760  HN  MET A 118      82.802  -6.304 -26.733  1.00  0.00           H
ATOM   1761  HA  MET A 118      81.316  -5.186 -24.592  1.00  0.00           H
ATOM   1762 1HB  MET A 118      80.457  -5.718 -26.941  1.00  0.00           H
ATOM   1763 2HB  MET A 118      80.484  -7.417 -26.569  1.00  0.00           H
ATOM   1764 1HG  MET A 118      78.755  -7.028 -24.727  1.00  0.00           H
ATOM   1765 2HG  MET A 118      78.757  -5.334 -25.159  1.00  0.00           H
ATOM   1766 1HE  MET A 118      77.136  -8.850 -27.792  1.00  0.00           H
ATOM   1767 2HE  MET A 118      78.832  -8.813 -27.303  1.00  0.00           H
ATOM   1768 3HE  MET A 118      77.553  -8.958 -26.090  1.00  0.00           H
ATOM   1769  N   ILE A 119      81.783  -8.448 -24.314  1.00 12.73           N
ATOM   1770  CA  ILE A 119      81.627  -9.511 -23.292  1.00 12.27           C
ATOM   1771  C   ILE A 119      82.683  -9.382 -22.218  1.00 13.67           C
ATOM   1772  O   ILE A 119      82.387  -9.584 -21.042  1.00 13.51           O
ATOM   1773  CB  ILE A 119      81.720 -10.894 -23.989  1.00 14.43           C
ATOM   1774  CG2 ILE A 119      81.637 -12.011 -22.954  1.00 16.74           C
ATOM   1775  CG1 ILE A 119      80.649 -11.025 -25.086  1.00 14.72           C
ATOM   1776  CD1 ILE A 119      79.252 -10.708 -24.530  1.00 15.77           C
ATOM   1777  HN  ILE A 119      82.087  -8.666 -25.262  1.00  0.00           H
ATOM   1778  HA  ILE A 119      80.666  -9.417 -22.782  1.00  0.00           H
ATOM   1779  HB  ILE A 119      82.691 -10.982 -24.484  1.00  0.00           H
ATOM   1780 1HG2 ILE A 119      81.519 -12.978 -23.435  1.00  0.00           H
ATOM   1781 2HG2 ILE A 119      82.541 -12.090 -22.349  1.00  0.00           H
ATOM   1782 3HG2 ILE A 119      80.794 -11.887 -22.275  1.00  0.00           H
ATOM   1783 1HG1 ILE A 119      80.843 -10.375 -25.933  1.00  0.00           H
ATOM   1784 2HG1 ILE A 119      80.665 -12.034 -25.499  1.00  0.00           H
ATOM   1785  HD1 ILE A 119      78.496 -10.990 -25.265  1.00  0.00           H
ATOM   1786  HD2 ILE A 119      79.029 -11.259 -23.620  1.00  0.00           H
ATOM   1787  HD3 ILE A 119      79.107  -9.645 -24.339  1.00  0.00           H
ATOM   1788  N   GLY A 120      83.933  -9.035 -22.573  1.00 14.22           N
ATOM   1789  CA  GLY A 120      84.931  -8.955 -21.539  1.00 14.50           C
ATOM   1790  C   GLY A 120      84.702  -7.811 -20.591  1.00 13.74           C
ATOM   1791  O   GLY A 120      84.889  -7.961 -19.357  1.00 14.43           O
ATOM   1792  HN  GLY A 120      84.184  -8.889 -23.552  1.00  0.00           H
ATOM   1793 1HA  GLY A 120      85.905  -8.822 -22.010  1.00  0.00           H
ATOM   1794 2HA  GLY A 120      84.984  -9.892 -20.981  1.00  0.00           H
ATOM   1795  N   THR A 121      84.236  -6.655 -21.083  1.00 13.55           N
ATOM   1796  CA  THR A 121      83.907  -5.574 -20.152  1.00 13.89           C
ATOM   1797  C   THR A 121      82.627  -5.871 -19.344  1.00 14.13           C
ATOM   1798  O   THR A 121      82.520  -5.475 -18.177  1.00 13.98           O
ATOM   1799  CB  THR A 121      83.797  -4.203 -20.827  1.00 13.37           C
ATOM   1800  OG1 THR A 121      82.823  -4.243 -21.884  1.00 13.71           O
ATOM   1801  CG2 THR A 121      85.116  -3.755 -21.447  1.00 15.14           C
ATOM   1802  HN  THR A 121      84.061  -6.543 -22.078  1.00  0.00           H
ATOM   1803  HA  THR A 121      84.710  -5.487 -19.416  1.00  0.00           H
ATOM   1804  HB  THR A 121      83.448  -3.463 -20.105  1.00  0.00           H
ATOM   1805  HG1 THR A 121      83.152  -4.799 -22.591  1.00  0.00           H
ATOM   1806 1HG2 THR A 121      85.022  -2.772 -21.907  1.00  0.00           H
ATOM   1807 2HG2 THR A 121      85.897  -3.685 -20.690  1.00  0.00           H
ATOM   1808 3HG2 THR A 121      85.471  -4.445 -22.213  1.00  0.00           H
ATOM   1809  N   GLY A 122      81.699  -6.608 -19.945  1.00 13.50           N
ATOM   1810  CA  GLY A 122      80.560  -7.085 -19.149  1.00 14.39           C
ATOM   1811  C   GLY A 122      80.996  -8.007 -18.033  1.00 13.19           C
ATOM   1812  O   GLY A 122      80.479  -7.918 -16.902  1.00 13.24           O
ATOM   1813  HN  GLY A 122      81.781  -6.867 -20.923  1.00  0.00           H
ATOM   1814 1HA  GLY A 122      79.880  -7.628 -19.803  1.00  0.00           H
ATOM   1815 2HA  GLY A 122      79.999  -6.242 -18.740  1.00  0.00           H
ATOM   1816  N   LEU A 123      81.968  -8.879 -18.267  1.00 13.44           N
ATOM   1817  CA  LEU A 123      82.466  -9.744 -17.224  1.00 13.96           C
ATOM   1818  C   LEU A 123      83.209  -8.984 -16.159  1.00 14.33           C
ATOM   1819  O   LEU A 123      83.044  -9.188 -14.979  1.00 14.43           O
ATOM   1820  CB  LEU A 123      83.449 -10.753 -17.892  1.00 14.85           C
ATOM   1821  CG  LEU A 123      84.157 -11.677 -16.899  1.00 17.20           C
ATOM   1822  CD1 LEU A 123      83.243 -12.612 -16.097  1.00 20.80           C
ATOM   1823  CD2 LEU A 123      85.214 -12.481 -17.662  1.00 20.75           C
ATOM   1824  HN  LEU A 123      82.327  -8.973 -19.214  1.00  0.00           H
ATOM   1825  HA  LEU A 123      81.632 -10.282 -16.768  1.00  0.00           H
ATOM   1826 1HB  LEU A 123      82.906 -11.344 -18.628  1.00  0.00           H
ATOM   1827 2HB  LEU A 123      84.202 -10.205 -18.458  1.00  0.00           H
ATOM   1828  HG  LEU A 123      84.726 -11.090 -16.177  1.00  0.00           H
ATOM   1829 1HD1 LEU A 123      83.822 -13.269 -15.450  1.00  0.00           H
ATOM   1830 2HD1 LEU A 123      82.561 -12.052 -15.457  1.00  0.00           H
ATOM   1831 3HD1 LEU A 123      82.643 -13.245 -16.741  1.00  0.00           H
ATOM   1832 1HD2 LEU A 123      85.787 -13.122 -16.991  1.00  0.00           H
ATOM   1833 2HD2 LEU A 123      84.761 -13.121 -18.421  1.00  0.00           H
ATOM   1834 3HD2 LEU A 123      85.928 -11.828 -18.166  1.00  0.00           H
ATOM   1835  N   VAL A 124      84.062  -8.021 -16.564  1.00 14.14           N
ATOM   1836  CA  VAL A 124      84.718  -7.203 -15.542  1.00 14.43           C
ATOM   1837  C   VAL A 124      83.674  -6.473 -14.703  1.00 13.77           C
ATOM   1838  O   VAL A 124      83.736  -6.426 -13.496  1.00 15.24           O
ATOM   1839  CB  VAL A 124      85.663  -6.201 -16.214  1.00 14.10           C
ATOM   1840  CG1 VAL A 124      86.163  -5.223 -15.160  1.00 15.66           C
ATOM   1841  CG2 VAL A 124      86.851  -6.880 -16.853  1.00 15.63           C
ATOM   1842  HN  VAL A 124      84.243  -7.874 -17.554  1.00  0.00           H
ATOM   1843  HA  VAL A 124      85.287  -7.855 -14.875  1.00  0.00           H
ATOM   1844  HB  VAL A 124      85.123  -5.636 -16.977  1.00  0.00           H
ATOM   1845 1HG1 VAL A 124      86.958  -4.596 -15.566  1.00  0.00           H
ATOM   1846 2HG1 VAL A 124      85.402  -4.519 -14.824  1.00  0.00           H
ATOM   1847 3HG1 VAL A 124      86.572  -5.726 -14.283  1.00  0.00           H
ATOM   1848 1HG2 VAL A 124      87.472  -6.163 -17.390  1.00  0.00           H
ATOM   1849 2HG2 VAL A 124      87.480  -7.370 -16.110  1.00  0.00           H
ATOM   1850 3HG2 VAL A 124      86.558  -7.644 -17.570  1.00  0.00           H
ATOM   1851  N   GLY A 125      82.671  -5.891 -15.350  1.00 13.89           N
ATOM   1852  CA  GLY A 125      81.585  -5.215 -14.594  1.00 13.54           C
ATOM   1853  C   GLY A 125      80.898  -6.198 -13.645  1.00 14.08           C
ATOM   1854  O   GLY A 125      80.562  -5.858 -12.499  1.00 14.62           O
ATOM   1855  HN  GLY A 125      82.632  -5.919 -16.369  1.00  0.00           H
ATOM   1856 1HA  GLY A 125      80.839  -4.837 -15.293  1.00  0.00           H
ATOM   1857 2HA  GLY A 125      81.980  -4.369 -14.031  1.00  0.00           H
ATOM   1858  N   ALA A 126      80.648  -7.432 -14.127  1.00 14.19           N
ATOM   1859  CA  ALA A 126      79.958  -8.391 -13.251  1.00 13.77           C
ATOM   1860  C   ALA A 126      80.758  -8.810 -12.021  1.00 14.66           C
ATOM   1861  O   ALA A 126      80.157  -9.175 -10.983  1.00 15.83           O
ATOM   1862  CB  ALA A 126      79.595  -9.622 -14.079  1.00 17.28           C
ATOM   1863  HN  ALA A 126      80.850  -7.667 -15.099  1.00  0.00           H
ATOM   1864  HA  ALA A 126      79.028  -7.929 -12.920  1.00  0.00           H
ATOM   1865 1HB  ALA A 126      79.061  -9.323 -14.979  1.00  0.00           H
ATOM   1866 2HB  ALA A 126      80.481 -10.175 -14.396  1.00  0.00           H
ATOM   1867 3HB  ALA A 126      78.952 -10.307 -13.527  1.00  0.00           H
ATOM   1868  N   LEU A 127      82.082  -8.763 -12.093  1.00 14.71           N
ATOM   1869  CA  LEU A 127      82.938  -9.151 -10.973  1.00 14.37           C
ATOM   1870  C   LEU A 127      83.506  -7.983 -10.179  1.00 15.15           C
ATOM   1871  O   LEU A 127      84.268  -8.192  -9.241  1.00 17.47           O
ATOM   1872  CB  LEU A 127      84.013 -10.047 -11.561  1.00 15.19           C
ATOM   1873  CG  LEU A 127      83.573 -11.344 -12.256  1.00 14.33           C
ATOM   1874  CD1 LEU A 127      84.771 -12.164 -12.709  1.00 16.34           C
ATOM   1875  CD2 LEU A 127      82.657 -12.207 -11.374  1.00 17.95           C
ATOM   1876  HN  LEU A 127      82.505  -8.527 -12.988  1.00  0.00           H
ATOM   1877  HA  LEU A 127      82.393  -9.739 -10.238  1.00  0.00           H
ATOM   1878 1HB  LEU A 127      84.610  -9.461 -12.264  1.00  0.00           H
ATOM   1879 2HB  LEU A 127      84.705 -10.314 -10.760  1.00  0.00           H
ATOM   1880  HG  LEU A 127      83.008 -11.080 -13.152  1.00  0.00           H
ATOM   1881 1HD1 LEU A 127      84.461 -13.085 -13.203  1.00  0.00           H
ATOM   1882 2HD1 LEU A 127      85.379 -11.607 -13.424  1.00  0.00           H
ATOM   1883 3HD1 LEU A 127      85.412 -12.443 -11.872  1.00  0.00           H
ATOM   1884 1HD2 LEU A 127      82.421 -13.154 -11.859  1.00  0.00           H
ATOM   1885 2HD2 LEU A 127      83.117 -12.436 -10.412  1.00  0.00           H
ATOM   1886 3HD2 LEU A 127      81.702 -11.717 -11.185  1.00  0.00           H
ATOM   1887  N   THR A 128      83.207  -6.734 -10.544  1.00 15.94           N
ATOM   1888  CA  THR A 128      83.787  -5.567  -9.874  1.00 16.11           C
ATOM   1889  C   THR A 128      83.155  -5.352  -8.497  1.00 16.05           C
ATOM   1890  O   THR A 128      81.938  -5.361  -8.348  1.00 17.60           O
ATOM   1891  CB  THR A 128      83.590  -4.361 -10.776  1.00 16.31           C
ATOM   1892  OG1 THR A 128      84.580  -4.471 -11.833  1.00 16.19           O
ATOM   1893  CG2 THR A 128      83.869  -3.059 -10.057  1.00 17.10           C
ATOM   1894  HN  THR A 128      82.620  -6.596 -11.358  1.00  0.00           H
ATOM   1895  HA  THR A 128      84.858  -5.736  -9.741  1.00  0.00           H
ATOM   1896  HB  THR A 128      82.601  -4.339 -11.231  1.00  0.00           H
ATOM   1897  HG1 THR A 128      84.329  -5.200 -12.414  1.00  0.00           H
ATOM   1898 1HG2 THR A 128      83.888  -2.243 -10.780  1.00  0.00           H
ATOM   1899 2HG2 THR A 128      83.084  -2.806  -9.347  1.00  0.00           H
ATOM   1900 3HG2 THR A 128      84.830  -3.057  -9.543  1.00  0.00           H
ATOM   1901  N   LYS A 129      84.011  -5.195  -7.477  1.00 18.08           N
ATOM   1902  CA  LYS A 129      83.586  -5.065  -6.073  1.00 19.50           C
ATOM   1903  C   LYS A 129      83.201  -3.659  -5.656  1.00 19.41           C
ATOM   1904  O   LYS A 129      82.474  -3.495  -4.648  1.00 30.06           O
ATOM   1905  CB  LYS A 129      84.707  -5.562  -5.134  1.00 21.19           C
ATOM   1906  CG  LYS A 129      85.196  -6.942  -5.585  1.00 26.48           C
ATOM   1907  CD  LYS A 129      86.398  -7.347  -4.726  1.00 30.24           C
ATOM   1908  CE  LYS A 129      86.644  -8.832  -4.647  1.00 32.16           C
ATOM   1909  NZ  LYS A 129      87.644  -9.220  -3.610  1.00 38.51           N1+
ATOM   1910  HN  LYS A 129      84.996  -5.246  -7.676  1.00  0.00           H
ATOM   1911  HA  LYS A 129      82.709  -5.693  -5.951  1.00  0.00           H
ATOM   1912 1HB  LYS A 129      85.530  -4.844  -5.125  1.00  0.00           H
ATOM   1913 2HB  LYS A 129      84.316  -5.603  -4.113  1.00  0.00           H
ATOM   1914 1HG  LYS A 129      84.368  -7.646  -5.468  1.00  0.00           H
ATOM   1915 2HG  LYS A 129      85.488  -6.993  -6.635  1.00  0.00           H
ATOM   1916 1HD  LYS A 129      87.288  -6.824  -5.083  1.00  0.00           H
ATOM   1917 2HD  LYS A 129      86.222  -6.982  -3.712  1.00  0.00           H
ATOM   1918 1HE  LYS A 129      85.713  -9.350  -4.415  1.00  0.00           H
ATOM   1919 2HE  LYS A 129      86.969  -9.207  -5.619  1.00  0.00           H
ATOM   1920 1HZ  LYS A 129      87.750 -10.226  -3.608  1.00  0.00           H
ATOM   1921 2HZ  LYS A 129      88.540  -8.799  -3.811  1.00  0.00           H
ATOM   1922 3HZ  LYS A 129      87.331  -8.927  -2.695  1.00  0.00           H
ATOM   1923  N   VAL A 130      83.649  -2.630  -6.392  1.00 18.05           N
ATOM   1924  CA  VAL A 130      83.165  -1.260  -6.130  1.00 18.28           C
ATOM   1925  C   VAL A 130      81.883  -1.026  -6.913  1.00 17.57           C
ATOM   1926  O   VAL A 130      81.892  -0.963  -8.155  1.00 18.24           O
ATOM   1927  CB  VAL A 130      84.242  -0.232  -6.531  1.00 17.03           C
ATOM   1928  CG1 VAL A 130      83.699   1.144  -6.200  1.00 19.64           C
ATOM   1929  CG2 VAL A 130      85.518  -0.499  -5.745  1.00 19.99           C
ATOM   1930  HN  VAL A 130      84.149  -2.807  -7.247  1.00  0.00           H
ATOM   1931  HA  VAL A 130      82.958  -1.133  -5.064  1.00  0.00           H
ATOM   1932  HB  VAL A 130      84.449  -0.296  -7.600  1.00  0.00           H
ATOM   1933 1HG1 VAL A 130      84.469   1.903  -6.344  1.00  0.00           H
ATOM   1934 2HG1 VAL A 130      82.877   1.451  -6.850  1.00  0.00           H
ATOM   1935 3HG1 VAL A 130      83.362   1.227  -5.166  1.00  0.00           H
ATOM   1936 1HG2 VAL A 130      86.265   0.269  -5.948  1.00  0.00           H
ATOM   1937 2HG2 VAL A 130      85.338  -0.502  -4.669  1.00  0.00           H
ATOM   1938 3HG2 VAL A 130      85.972  -1.454  -6.010  1.00  0.00           H
ATOM   1939  N   TYR A 131      80.737  -0.900  -6.215  1.00 18.99           N
ATOM   1940  CA  TYR A 131      79.449  -0.837  -6.881  1.00 18.18           C
ATOM   1941  C   TYR A 131      79.340   0.188  -8.003  1.00 19.15           C
ATOM   1942  O   TYR A 131      78.911  -0.184  -9.111  1.00 17.48           O
ATOM   1943  CB  TYR A 131      78.405  -0.590  -5.786  1.00 21.58           C
ATOM   1944  CG  TYR A 131      76.981  -0.685  -6.259  1.00 24.42           C
ATOM   1945  CD1 TYR A 131      76.435  -1.839  -6.776  1.00 27.85           C
ATOM   1946  CE1 TYR A 131      75.106  -1.897  -7.209  1.00 29.69           C
ATOM   1947  CZ  TYR A 131      74.334  -0.757  -7.102  1.00 30.45           C
ATOM   1948  OH  TYR A 131      73.009  -0.797  -7.523  1.00 32.90           O
ATOM   1949  CD2 TYR A 131      76.160   0.458  -6.161  1.00 25.31           C
ATOM   1950  CE2 TYR A 131      74.856   0.413  -6.586  1.00 27.28           C
ATOM   1951  HN  TYR A 131      80.772  -0.915  -5.208  1.00  0.00           H
ATOM   1952  HA  TYR A 131      79.273  -1.819  -7.321  1.00  0.00           H
ATOM   1953 1HB  TYR A 131      78.508  -1.332  -4.994  1.00  0.00           H
ATOM   1954 2HB  TYR A 131      78.569   0.379  -5.313  1.00  0.00           H
ATOM   1955  HD1 TYR A 131      77.055  -2.705  -6.909  1.00  0.00           H
ATOM   1956  HE1 TYR A 131      74.708  -2.816  -7.611  1.00  0.00           H
ATOM   1957  HH  TYR A 131      72.682  -1.688  -7.583  1.00  0.00           H
ATOM   1958  HD2 TYR A 131      76.543   1.382  -5.755  1.00  0.00           H
ATOM   1959  HE2 TYR A 131      74.228   1.289  -6.508  1.00  0.00           H
ATOM   1960  N   SER A 132      79.683   1.455  -7.752  1.00 19.30           N
ATOM   1961  CA  SER A 132      79.491   2.453  -8.824  1.00 18.83           C
ATOM   1962  C   SER A 132      80.246   2.082 -10.083  1.00 17.29           C
ATOM   1963  O   SER A 132      79.784   2.252 -11.219  1.00 16.95           O
ATOM   1964  CB  SER A 132      79.991   3.819  -8.326  1.00 20.48           C
ATOM   1965  OG  SER A 132      81.365   3.845  -8.039  1.00 26.06           O
ATOM   1966  HN  SER A 132      79.986   1.747  -6.824  1.00  0.00           H
ATOM   1967  HA  SER A 132      78.427   2.519  -9.061  1.00  0.00           H
ATOM   1968 1HB  SER A 132      79.788   4.566  -9.098  1.00  0.00           H
ATOM   1969 2HB  SER A 132      79.422   4.136  -7.450  1.00  0.00           H
ATOM   1970  HG1 SER A 132      81.673   4.742  -8.079  1.00  0.00           H
ATOM   1971  N   TYR A 133      81.440   1.504  -9.921  1.00 16.90           N
ATOM   1972  CA  TYR A 133      82.260   1.204 -11.092  1.00 16.58           C
ATOM   1973  C   TYR A 133      81.639   0.085 -11.938  1.00 17.70           C
ATOM   1974  O   TYR A 133      81.944  -0.011 -13.115  1.00 16.59           O
ATOM   1975  CB  TYR A 133      83.667   0.773 -10.707  1.00 18.05           C
ATOM   1976  CG  TYR A 133      84.483   1.823  -9.989  1.00 19.90           C
ATOM   1977  CD1 TYR A 133      84.140   3.154  -9.883  1.00 22.83           C
ATOM   1978  CE1 TYR A 133      84.973   4.065  -9.179  1.00 27.43           C
ATOM   1979  CZ  TYR A 133      86.134   3.606  -8.593  1.00 27.37           C
ATOM   1980  OH  TYR A 133      86.972   4.434  -7.895  1.00 33.17           O
ATOM   1981  CD2 TYR A 133      85.667   1.388  -9.372  1.00 21.45           C
ATOM   1982  CE2 TYR A 133      86.481   2.280  -8.680  1.00 25.36           C
ATOM   1983  HN  TYR A 133      81.789   1.340  -8.988  1.00  0.00           H
ATOM   1984  HA  TYR A 133      82.320   2.081 -11.739  1.00  0.00           H
ATOM   1985 1HB  TYR A 133      83.611  -0.110 -10.071  1.00  0.00           H
ATOM   1986 2HB  TYR A 133      84.223   0.478 -11.601  1.00  0.00           H
ATOM   1987  HD1 TYR A 133      83.238   3.540 -10.332  1.00  0.00           H
ATOM   1988  HE1 TYR A 133      84.703   5.108  -9.106  1.00  0.00           H
ATOM   1989  HH  TYR A 133      87.794   4.046  -7.640  1.00  0.00           H
ATOM   1990  HD2 TYR A 133      85.923   0.350  -9.421  1.00  0.00           H
ATOM   1991  HE2 TYR A 133      87.380   1.913  -8.209  1.00  0.00           H
ATOM   1992  N   ARG A 134      80.803  -0.759 -11.327  1.00 16.39           N
ATOM   1993  CA  ARG A 134      80.165  -1.764 -12.191  1.00 14.93           C
ATOM   1994  C   ARG A 134      79.459  -1.163 -13.376  1.00 15.16           C
ATOM   1995  O   ARG A 134      79.430  -1.769 -14.434  1.00 14.86           O
ATOM   1996  CB  ARG A 134      79.167  -2.598 -11.355  1.00 14.76           C
ATOM   1997  CG  ARG A 134      79.903  -3.301 -10.189  1.00 15.57           C
ATOM   1998  CD  ARG A 134      78.937  -4.037  -9.277  1.00 15.84           C
ATOM   1999  NE  ARG A 134      78.161  -5.093  -9.928  1.00 16.87           N
ATOM   2000  CZ  ARG A 134      78.601  -6.337 -10.032  1.00 15.28           C
ATOM   2001  NH1 ARG A 134      79.816  -6.656  -9.532  1.00 16.28           N
ATOM   2002  NH2 ARG A 134      77.886  -7.282 -10.614  1.00 17.63           N1+
ATOM   2003  HN  ARG A 134      80.493  -0.600 -10.373  1.00  0.00           H
ATOM   2004  HA  ARG A 134      80.939  -2.431 -12.577  1.00  0.00           H
ATOM   2005 1HB  ARG A 134      78.363  -1.962 -10.978  1.00  0.00           H
ATOM   2006 2HB  ARG A 134      78.689  -3.347 -11.988  1.00  0.00           H
ATOM   2007 1HG  ARG A 134      80.616  -4.014 -10.586  1.00  0.00           H
ATOM   2008 2HG  ARG A 134      80.467  -2.594  -9.584  1.00  0.00           H
ATOM   2009 1HD  ARG A 134      79.439  -4.415  -8.386  1.00  0.00           H
ATOM   2010 2HD  ARG A 134      78.212  -3.317  -8.895  1.00  0.00           H
ATOM   2011  HE  ARG A 134      77.237  -4.851 -10.299  1.00  0.00           H
ATOM   2012 1HH1 ARG A 134      80.183  -7.586  -9.698  1.00  0.00           H
ATOM   2013 2HH1 ARG A 134      80.439  -5.989  -9.071  1.00  0.00           H
ATOM   2014 1HH2 ARG A 134      78.218  -8.236 -10.705  1.00  0.00           H
ATOM   2015 2HH2 ARG A 134      76.994  -7.004 -11.016  1.00  0.00           H
ATOM   2016  N   PHE A 135      78.890   0.033 -13.169  1.00 14.80           N
ATOM   2017  CA  PHE A 135      78.100   0.662 -14.216  1.00 15.45           C
ATOM   2018  C   PHE A 135      78.954   1.393 -15.242  1.00 15.42           C
ATOM   2019  O   PHE A 135      78.496   1.646 -16.355  1.00 14.81           O
ATOM   2020  CB  PHE A 135      77.112   1.641 -13.550  1.00 15.94           C
ATOM   2021  CG  PHE A 135      76.205   0.917 -12.576  1.00 16.76           C
ATOM   2022  CD1 PHE A 135      75.087   0.247 -13.060  1.00 17.31           C
ATOM   2023  CE1 PHE A 135      74.244  -0.432 -12.191  1.00 17.18           C
ATOM   2024  CZ  PHE A 135      74.551  -0.497 -10.842  1.00 17.34           C
ATOM   2025  CD2 PHE A 135      76.484   0.926 -11.230  1.00 18.71           C
ATOM   2026  CE2 PHE A 135      75.658   0.214 -10.378  1.00 17.91           C
ATOM   2027  HN  PHE A 135      78.970   0.486 -12.266  1.00  0.00           H
ATOM   2028  HA  PHE A 135      77.516  -0.101 -14.728  1.00  0.00           H
ATOM   2029 1HB  PHE A 135      77.645   2.444 -13.037  1.00  0.00           H
ATOM   2030 2HB  PHE A 135      76.498   2.128 -14.310  1.00  0.00           H
ATOM   2031  HD1 PHE A 135      74.860   0.261 -14.117  1.00  0.00           H
ATOM   2032  HE1 PHE A 135      73.365  -0.942 -12.553  1.00  0.00           H
ATOM   2033  HZ  PHE A 135      73.918  -1.025 -10.145  1.00  0.00           H
ATOM   2034  HD2 PHE A 135      77.340   1.452 -10.839  1.00  0.00           H
ATOM   2035  HE2 PHE A 135      75.884   0.199  -9.322  1.00  0.00           H
ATOM   2036  N   VAL A 136      80.201   1.710 -14.874  1.00 15.55           N
ATOM   2037  CA  VAL A 136      81.136   2.214 -15.863  1.00 14.72           C
ATOM   2038  C   VAL A 136      81.429   1.140 -16.891  1.00 15.42           C
ATOM   2039  O   VAL A 136      81.394   1.410 -18.088  1.00 14.12           O
ATOM   2040  CB  VAL A 136      82.463   2.658 -15.159  1.00 15.04           C
ATOM   2041  CG1 VAL A 136      83.533   3.051 -16.199  1.00 16.85           C
ATOM   2042  CG2 VAL A 136      82.131   3.799 -14.235  1.00 16.14           C
ATOM   2043  HN  VAL A 136      80.539   1.421 -13.967  1.00  0.00           H
ATOM   2044  HA  VAL A 136      80.692   3.066 -16.385  1.00  0.00           H
ATOM   2045  HB  VAL A 136      82.873   1.836 -14.571  1.00  0.00           H
ATOM   2046 1HG1 VAL A 136      84.400   3.502 -15.715  1.00  0.00           H
ATOM   2047 2HG1 VAL A 136      83.912   2.192 -16.756  1.00  0.00           H
ATOM   2048 3HG1 VAL A 136      83.150   3.773 -16.922  1.00  0.00           H
ATOM   2049 1HG2 VAL A 136      83.024   4.156 -13.721  1.00  0.00           H
ATOM   2050 2HG2 VAL A 136      81.710   4.646 -14.779  1.00  0.00           H
ATOM   2051 3HG2 VAL A 136      81.414   3.521 -13.461  1.00  0.00           H
ATOM   2052  N   TRP A 137      81.678  -0.083 -16.405  1.00 13.07           N
ATOM   2053  CA  TRP A 137      81.876  -1.217 -17.328  1.00 14.04           C
ATOM   2054  C   TRP A 137      80.636  -1.494 -18.117  1.00 14.16           C
ATOM   2055  O   TRP A 137      80.741  -1.801 -19.297  1.00 14.01           O
ATOM   2056  CB  TRP A 137      82.301  -2.487 -16.500  1.00 14.02           C
ATOM   2057  CG  TRP A 137      83.639  -2.201 -15.895  1.00 13.34           C
ATOM   2058  CD1 TRP A 137      83.926  -2.014 -14.571  1.00 14.98           C
ATOM   2059  NE1 TRP A 137      85.249  -1.739 -14.361  1.00 14.24           N
ATOM   2060  CE2 TRP A 137      85.854  -1.762 -15.601  1.00 14.87           C
ATOM   2061  CD2 TRP A 137      84.875  -2.037 -16.587  1.00 13.81           C
ATOM   2062  CE3 TRP A 137      85.273  -2.111 -17.924  1.00 13.53           C
ATOM   2063  CZ3 TRP A 137      86.625  -1.893 -18.241  1.00 13.77           C
ATOM   2064  CZ2 TRP A 137      87.214  -1.541 -15.879  1.00 15.06           C
ATOM   2065  CH2 TRP A 137      87.538  -1.621 -17.199  1.00 14.71           C
ATOM   2066  HN  TRP A 137      81.722  -0.225 -15.404  1.00  0.00           H
ATOM   2067  HA  TRP A 137      82.661  -0.956 -18.040  1.00  0.00           H
ATOM   2068 1HB  TRP A 137      81.566  -2.699 -15.727  1.00  0.00           H
ATOM   2069 2HB  TRP A 137      82.375  -3.356 -17.143  1.00  0.00           H
ATOM   2070  HD1 TRP A 137      83.186  -2.091 -13.789  1.00  0.00           H
ATOM   2071  HE1 TRP A 137      85.718  -1.688 -13.450  1.00  0.00           H
ATOM   2072  HE3 TRP A 137      84.551  -2.306 -18.697  1.00  0.00           H
ATOM   2073  HZ3 TRP A 137      86.960  -1.928 -19.267  1.00  0.00           H
ATOM   2074  HZ2 TRP A 137      87.940  -1.329 -15.108  1.00  0.00           H
ATOM   2075  HH2 TRP A 137      88.571  -1.457 -17.469  1.00  0.00           H
ATOM   2076  N   TRP A 138      79.465  -1.413 -17.483  1.00 14.39           N
ATOM   2077  CA  TRP A 138      78.236  -1.601 -18.245  1.00 14.70           C
ATOM   2078  C   TRP A 138      78.143  -0.609 -19.408  1.00 15.67           C
ATOM   2079  O   TRP A 138      77.708  -0.971 -20.512  1.00 14.97           O
ATOM   2080  CB  TRP A 138      77.023  -1.442 -17.281  1.00 14.95           C
ATOM   2081  CG  TRP A 138      75.702  -1.508 -17.966  1.00 14.46           C
ATOM   2082  CD1 TRP A 138      74.937  -2.653 -18.154  1.00 14.53           C
ATOM   2083  NE1 TRP A 138      73.742  -2.370 -18.823  1.00 13.84           N
ATOM   2084  CE2 TRP A 138      73.769  -1.004 -19.072  1.00 15.88           C
ATOM   2085  CD2 TRP A 138      74.964  -0.450 -18.556  1.00 14.67           C
ATOM   2086  CE3 TRP A 138      75.159   0.908 -18.696  1.00 14.79           C
ATOM   2087  CZ3 TRP A 138      74.195   1.676 -19.353  1.00 17.73           C
ATOM   2088  CZ2 TRP A 138      72.795  -0.261 -19.718  1.00 16.44           C
ATOM   2089  CH2 TRP A 138      73.031   1.075 -19.859  1.00 17.18           C
ATOM   2090  HN  TRP A 138      79.439  -1.253 -16.483  1.00  0.00           H
ATOM   2091  HA  TRP A 138      78.229  -2.609 -18.665  1.00  0.00           H
ATOM   2092 1HB  TRP A 138      77.061  -2.206 -16.506  1.00  0.00           H
ATOM   2093 2HB  TRP A 138      77.056  -0.475 -16.789  1.00  0.00           H
ATOM   2094  HD1 TRP A 138      75.239  -3.635 -17.823  1.00  0.00           H
ATOM   2095  HE1 TRP A 138      72.971  -3.018 -18.979  1.00  0.00           H
ATOM   2096  HE3 TRP A 138      76.046   1.375 -18.295  1.00  0.00           H
ATOM   2097  HZ3 TRP A 138      74.345   2.739 -19.471  1.00  0.00           H
ATOM   2098  HZ2 TRP A 138      71.894  -0.718 -20.098  1.00  0.00           H
ATOM   2099  HH2 TRP A 138      72.298   1.686 -20.365  1.00  0.00           H
ATOM   2100  N   ALA A 139      78.532   0.639 -19.163  1.00 15.45           N
ATOM   2101  CA  ALA A 139      78.385   1.651 -20.226  1.00 15.27           C
ATOM   2102  C   ALA A 139      79.350   1.381 -21.369  1.00 14.39           C
ATOM   2103  O   ALA A 139      79.001   1.594 -22.514  1.00 14.77           O
ATOM   2104  CB  ALA A 139      78.657   2.995 -19.547  1.00 16.08           C
ATOM   2105  HN  ALA A 139      78.833   0.910 -18.233  1.00  0.00           H
ATOM   2106  HA  ALA A 139      77.363   1.640 -20.614  1.00  0.00           H
ATOM   2107 1HB  ALA A 139      77.966   3.174 -18.723  1.00  0.00           H
ATOM   2108 2HB  ALA A 139      79.672   3.060 -19.153  1.00  0.00           H
ATOM   2109 3HB  ALA A 139      78.534   3.813 -20.258  1.00  0.00           H
ATOM   2110  N   ILE A 140      80.583   0.966 -21.038  1.00 14.33           N
ATOM   2111  CA  ILE A 140      81.579   0.680 -22.066  1.00 13.67           C
ATOM   2112  C   ILE A 140      81.112  -0.499 -22.904  1.00 13.45           C
ATOM   2113  O   ILE A 140      81.160  -0.493 -24.118  1.00 14.66           O
ATOM   2114  CB  ILE A 140      82.968   0.427 -21.436  1.00 13.88           C
ATOM   2115  CG2 ILE A 140      83.945  -0.090 -22.489  1.00 14.41           C
ATOM   2116  CG1 ILE A 140      83.551   1.707 -20.805  1.00 14.24           C
ATOM   2117  CD1 ILE A 140      84.644   1.427 -19.789  1.00 16.05           C
ATOM   2118  HN  ILE A 140      80.824   0.873 -20.057  1.00  0.00           H
ATOM   2119  HA  ILE A 140      81.647   1.541 -22.735  1.00  0.00           H
ATOM   2120  HB  ILE A 140      82.859  -0.337 -20.663  1.00  0.00           H
ATOM   2121 1HG2 ILE A 140      84.955  -0.180 -22.094  1.00  0.00           H
ATOM   2122 2HG2 ILE A 140      83.685  -1.084 -22.855  1.00  0.00           H
ATOM   2123 3HG2 ILE A 140      83.994   0.575 -23.353  1.00  0.00           H
ATOM   2124 1HG1 ILE A 140      83.914   2.387 -21.578  1.00  0.00           H
ATOM   2125 2HG1 ILE A 140      82.763   2.254 -20.285  1.00  0.00           H
ATOM   2126  HD1 ILE A 140      84.982   2.354 -19.325  1.00  0.00           H
ATOM   2127  HD2 ILE A 140      84.283   0.781 -18.988  1.00  0.00           H
ATOM   2128  HD3 ILE A 140      85.517   0.953 -20.235  1.00  0.00           H
ATOM   2129  N   SER A 141      80.621  -1.527 -22.200  1.00 13.61           N
ATOM   2130  CA  SER A 141      80.101  -2.691 -22.916  1.00 14.15           C
ATOM   2131  C   SER A 141      78.930  -2.324 -23.831  1.00 14.25           C
ATOM   2132  O   SER A 141      78.794  -2.811 -24.953  1.00 14.29           O
ATOM   2133  CB  SER A 141      79.656  -3.729 -21.862  1.00 13.93           C
ATOM   2134  OG  SER A 141      79.132  -4.915 -22.450  1.00 13.50           O
ATOM   2135  HN  SER A 141      80.622  -1.514 -21.183  1.00  0.00           H
ATOM   2136  HA  SER A 141      80.899  -3.111 -23.530  1.00  0.00           H
ATOM   2137 1HB  SER A 141      80.471  -4.002 -21.194  1.00  0.00           H
ATOM   2138 2HB  SER A 141      78.905  -3.290 -21.209  1.00  0.00           H
ATOM   2139  HG1 SER A 141      79.839  -5.542 -22.595  1.00  0.00           H
ATOM   2140  N   THR A 142      78.034  -1.485 -23.337  1.00 13.82           N
ATOM   2141  CA  THR A 142      76.882  -1.022 -24.138  1.00 14.64           C
ATOM   2142  C   THR A 142      77.379  -0.231 -25.331  1.00 14.21           C
ATOM   2143  O   THR A 142      76.820  -0.385 -26.443  1.00 15.72           O
ATOM   2144  CB  THR A 142      75.943  -0.193 -23.217  1.00 15.00           C
ATOM   2145  OG1 THR A 142      75.432  -1.093 -22.225  1.00 14.34           O
ATOM   2146  CG2 THR A 142      74.774   0.386 -23.997  1.00 17.18           C
ATOM   2147  HN  THR A 142      78.121  -1.172 -22.376  1.00  0.00           H
ATOM   2148  HA  THR A 142      76.345  -1.878 -24.545  1.00  0.00           H
ATOM   2149  HB  THR A 142      76.485   0.617 -22.726  1.00  0.00           H
ATOM   2150  HG1 THR A 142      76.100  -1.227 -21.555  1.00  0.00           H
ATOM   2151 1HG2 THR A 142      74.060   0.854 -23.319  1.00  0.00           H
ATOM   2152 2HG2 THR A 142      75.084   1.151 -24.710  1.00  0.00           H
ATOM   2153 3HG2 THR A 142      74.240  -0.390 -24.547  1.00  0.00           H
ATOM   2154  N   ALA A 143      78.404   0.583 -25.180  1.00 15.05           N
ATOM   2155  CA  ALA A 143      78.963   1.299 -26.333  1.00 14.61           C
ATOM   2156  C   ALA A 143      79.462   0.317 -27.387  1.00 14.30           C
ATOM   2157  O   ALA A 143      79.252   0.504 -28.572  1.00 16.30           O
ATOM   2158  CB  ALA A 143      80.094   2.226 -25.875  1.00 14.95           C
ATOM   2159  HN  ALA A 143      78.812   0.713 -24.259  1.00  0.00           H
ATOM   2160  HA  ALA A 143      78.172   1.903 -26.783  1.00  0.00           H
ATOM   2161 1HB  ALA A 143      79.748   2.924 -25.112  1.00  0.00           H
ATOM   2162 2HB  ALA A 143      80.937   1.673 -25.462  1.00  0.00           H
ATOM   2163 3HB  ALA A 143      80.472   2.814 -26.712  1.00  0.00           H
ATOM   2164  N   ALA A 144      80.135  -0.750 -26.958  1.00 14.33           N
ATOM   2165  CA  ALA A 144      80.546  -1.773 -27.921  1.00 14.83           C
ATOM   2166  C   ALA A 144      79.373  -2.448 -28.593  1.00 16.10           C
ATOM   2167  O   ALA A 144      79.446  -2.728 -29.792  1.00 14.49           O
ATOM   2168  CB  ALA A 144      81.410  -2.801 -27.134  1.00 15.74           C
ATOM   2169  HN  ALA A 144      80.311  -0.863 -25.964  1.00  0.00           H
ATOM   2170  HA  ALA A 144      81.164  -1.308 -28.692  1.00  0.00           H
ATOM   2171 1HB  ALA A 144      82.261  -2.320 -26.652  1.00  0.00           H
ATOM   2172 2HB  ALA A 144      80.837  -3.317 -26.365  1.00  0.00           H
ATOM   2173 3HB  ALA A 144      81.804  -3.563 -27.807  1.00  0.00           H
ATOM   2174  N   MET A 145      78.281  -2.718 -27.859  1.00 15.00           N
ATOM   2175  CA  MET A 145      77.101  -3.323 -28.451  1.00 14.87           C
ATOM   2176  C   MET A 145      76.502  -2.391 -29.490  1.00 14.87           C
ATOM   2177  O   MET A 145      76.100  -2.814 -30.583  1.00 15.26           O
ATOM   2178  CB  MET A 145      76.064  -3.631 -27.370  1.00 15.82           C
ATOM   2179  CG  MET A 145      74.851  -4.390 -27.982  1.00 15.08           C
ATOM   2180  SD  MET A 145      73.430  -4.498 -26.886  1.00 15.86           S
ATOM   2181  CE  MET A 145      72.873  -2.769 -27.071  1.00 16.88           C
ATOM   2182  HN  MET A 145      78.307  -2.526 -26.861  1.00  0.00           H
ATOM   2183  HA  MET A 145      77.394  -4.250 -28.944  1.00  0.00           H
ATOM   2184 1HB  MET A 145      76.499  -4.207 -26.556  1.00  0.00           H
ATOM   2185 2HB  MET A 145      75.729  -2.702 -26.913  1.00  0.00           H
ATOM   2186 1HG  MET A 145      74.482  -3.958 -28.911  1.00  0.00           H
ATOM   2187 2HG  MET A 145      75.158  -5.407 -28.230  1.00  0.00           H
ATOM   2188 1HE  MET A 145      71.945  -2.617 -26.519  1.00  0.00           H
ATOM   2189 2HE  MET A 145      73.607  -2.066 -26.680  1.00  0.00           H
ATOM   2190 3HE  MET A 145      72.682  -2.529 -28.115  1.00  0.00           H
ATOM   2191  N   LEU A 146      76.440  -1.102 -29.112  1.00 15.44           N
ATOM   2192  CA  LEU A 146      75.877  -0.148 -30.084  1.00 16.51           C
ATOM   2193  C   LEU A 146      76.735  -0.109 -31.344  1.00 16.59           C
ATOM   2194  O   LEU A 146      76.210   0.061 -32.469  1.00 18.00           O
ATOM   2195  CB  LEU A 146      75.749   1.233 -29.440  1.00 18.51           C
ATOM   2196  CG  LEU A 146      74.690   1.288 -28.315  1.00 18.67           C
ATOM   2197  CD1 LEU A 146      74.746   2.638 -27.601  1.00 23.15           C
ATOM   2198  CD2 LEU A 146      73.318   0.996 -28.908  1.00 21.57           C
ATOM   2199  HN  LEU A 146      76.731  -0.808 -28.180  1.00  0.00           H
ATOM   2200  HA  LEU A 146      74.901  -0.504 -30.414  1.00  0.00           H
ATOM   2201 1HB  LEU A 146      76.723   1.533 -29.047  1.00  0.00           H
ATOM   2202 2HB  LEU A 146      75.505   1.971 -30.207  1.00  0.00           H
ATOM   2203  HG  LEU A 146      74.886   0.519 -27.571  1.00  0.00           H
ATOM   2204 1HD1 LEU A 146      74.012   2.689 -26.796  1.00  0.00           H
ATOM   2205 2HD1 LEU A 146      75.726   2.804 -27.152  1.00  0.00           H
ATOM   2206 3HD1 LEU A 146      74.547   3.465 -28.284  1.00  0.00           H
ATOM   2207 1HD2 LEU A 146      72.532   1.215 -28.184  1.00  0.00           H
ATOM   2208 2HD2 LEU A 146      73.114   1.596 -29.796  1.00  0.00           H
ATOM   2209 3HD2 LEU A 146      73.195  -0.055 -29.164  1.00  0.00           H
ATOM   2210  N   TYR A 147      78.062  -0.194 -31.190  1.00 16.56           N
ATOM   2211  CA  TYR A 147      78.926  -0.237 -32.378  1.00 16.48           C
ATOM   2212  C   TYR A 147      78.568  -1.430 -33.224  1.00 18.57           C
ATOM   2213  O   TYR A 147      78.442  -1.361 -34.429  1.00 17.77           O
ATOM   2214  CB  TYR A 147      80.428  -0.262 -31.902  1.00 16.61           C
ATOM   2215  CG  TYR A 147      81.299  -0.388 -33.147  1.00 17.96           C
ATOM   2216  CD1 TYR A 147      81.541   0.709 -33.945  1.00 20.44           C
ATOM   2217  CE1 TYR A 147      82.338   0.532 -35.096  1.00 22.85           C
ATOM   2218  CZ  TYR A 147      82.879  -0.686 -35.440  1.00 22.02           C
ATOM   2219  OH  TYR A 147      83.633  -0.982 -36.520  1.00 27.88           O
ATOM   2220  CD2 TYR A 147      81.836  -1.624 -33.481  1.00 19.36           C
ATOM   2221  CE2 TYR A 147      82.608  -1.785 -34.626  1.00 23.14           C
ATOM   2222  HN  TYR A 147      78.460  -0.239 -30.256  1.00  0.00           H
ATOM   2223  HA  TYR A 147      78.753   0.663 -32.971  1.00  0.00           H
ATOM   2224 1HB  TYR A 147      80.680   0.651 -31.362  1.00  0.00           H
ATOM   2225 2HB  TYR A 147      80.629  -1.093 -31.229  1.00  0.00           H
ATOM   2226  HD1 TYR A 147      81.130   1.679 -33.706  1.00  0.00           H
ATOM   2227  HE1 TYR A 147      82.531   1.384 -35.732  1.00  0.00           H
ATOM   2228  HH  TYR A 147      83.946  -1.871 -36.537  1.00  0.00           H
ATOM   2229  HD2 TYR A 147      81.623  -2.484 -32.864  1.00  0.00           H
ATOM   2230  HE2 TYR A 147      82.990  -2.769 -34.855  1.00  0.00           H
ATOM   2231  N   ILE A 148      78.431  -2.625 -32.642  1.00 16.84           N
ATOM   2232  CA  ILE A 148      78.069  -3.794 -33.396  1.00 16.37           C
ATOM   2233  C   ILE A 148      76.761  -3.601 -34.116  1.00 16.92           C
ATOM   2234  O   ILE A 148      76.625  -3.951 -35.291  1.00 18.63           O
ATOM   2235  CB  ILE A 148      77.914  -4.999 -32.415  1.00 16.39           C
ATOM   2236  CG2 ILE A 148      77.244  -6.178 -33.067  1.00 18.97           C
ATOM   2237  CG1 ILE A 148      79.287  -5.424 -31.928  1.00 16.55           C
ATOM   2238  CD1 ILE A 148      79.294  -6.275 -30.681  1.00 15.73           C
ATOM   2239  HN  ILE A 148      78.563  -2.697 -31.637  1.00  0.00           H
ATOM   2240  HA  ILE A 148      78.841  -4.000 -34.141  1.00  0.00           H
ATOM   2241  HB  ILE A 148      77.309  -4.705 -31.559  1.00  0.00           H
ATOM   2242 1HG2 ILE A 148      77.270  -7.050 -32.415  1.00  0.00           H
ATOM   2243 2HG2 ILE A 148      76.184  -6.015 -33.267  1.00  0.00           H
ATOM   2244 3HG2 ILE A 148      77.725  -6.457 -34.004  1.00  0.00           H
ATOM   2245 1HG1 ILE A 148      79.848  -5.922 -32.722  1.00  0.00           H
ATOM   2246 2HG1 ILE A 148      79.871  -4.536 -31.687  1.00  0.00           H
ATOM   2247  HD1 ILE A 148      80.284  -6.253 -30.241  1.00  0.00           H
ATOM   2248  HD2 ILE A 148      78.613  -5.891 -29.923  1.00  0.00           H
ATOM   2249  HD3 ILE A 148      79.026  -7.312 -30.882  1.00  0.00           H
ATOM   2250  N   LEU A 149      75.738  -3.107 -33.403  1.00 17.49           N
ATOM   2251  CA  LEU A 149      74.462  -2.871 -34.090  1.00 18.55           C
ATOM   2252  C   LEU A 149      74.604  -1.863 -35.209  1.00 18.80           C
ATOM   2253  O   LEU A 149      74.005  -2.036 -36.282  1.00 19.19           O
ATOM   2254  CB  LEU A 149      73.445  -2.328 -33.069  1.00 20.83           C
ATOM   2255  CG  LEU A 149      73.157  -3.310 -31.921  1.00 24.42           C
ATOM   2256  CD1 LEU A 149      72.134  -2.686 -30.977  1.00 28.70           C
ATOM   2257  CD2 LEU A 149      72.728  -4.661 -32.446  1.00 27.74           C
ATOM   2258  HN  LEU A 149      75.863  -2.877 -32.419  1.00  0.00           H
ATOM   2259  HA  LEU A 149      74.108  -3.797 -34.544  1.00  0.00           H
ATOM   2260 1HB  LEU A 149      73.804  -1.382 -32.657  1.00  0.00           H
ATOM   2261 2HB  LEU A 149      72.513  -2.091 -33.587  1.00  0.00           H
ATOM   2262  HG  LEU A 149      74.046  -3.498 -31.336  1.00  0.00           H
ATOM   2263 1HD1 LEU A 149      71.848  -3.378 -30.183  1.00  0.00           H
ATOM   2264 2HD1 LEU A 149      72.544  -1.800 -30.495  1.00  0.00           H
ATOM   2265 3HD1 LEU A 149      71.225  -2.377 -31.489  1.00  0.00           H
ATOM   2266 1HD2 LEU A 149      72.400  -5.303 -31.627  1.00  0.00           H
ATOM   2267 2HD2 LEU A 149      71.903  -4.577 -33.143  1.00  0.00           H
ATOM   2268 3HD2 LEU A 149      73.544  -5.195 -32.932  1.00  0.00           H
ATOM   2269  N   TYR A 150      75.380  -0.805 -35.019  1.00 18.97           N
ATOM   2270  CA  TYR A 150      75.669   0.130 -36.110  1.00 20.38           C
ATOM   2271  C   TYR A 150      76.238  -0.572 -37.328  1.00 19.81           C
ATOM   2272  O   TYR A 150      75.824  -0.366 -38.478  1.00 22.63           O
ATOM   2273  CB  TYR A 150      76.661   1.187 -35.567  1.00 21.58           C
ATOM   2274  CG  TYR A 150      77.102   2.152 -36.643  1.00 26.41           C
ATOM   2275  CD1 TYR A 150      76.299   3.259 -36.962  1.00 31.04           C
ATOM   2276  CE1 TYR A 150      76.664   4.156 -37.934  1.00 35.12           C
ATOM   2277  CZ  TYR A 150      77.852   4.003 -38.618  1.00 38.40           C
ATOM   2278  OH  TYR A 150      78.176   4.932 -39.587  1.00 47.35           O
ATOM   2279  CD2 TYR A 150      78.285   2.015 -37.337  1.00 30.77           C
ATOM   2280  CE2 TYR A 150      78.652   2.923 -38.322  1.00 34.83           C
ATOM   2281  HN  TYR A 150      75.825  -0.664 -34.113  1.00  0.00           H
ATOM   2282  HA  TYR A 150      74.741   0.622 -36.408  1.00  0.00           H
ATOM   2283 1HB  TYR A 150      76.204   1.748 -34.751  1.00  0.00           H
ATOM   2284 2HB  TYR A 150      77.554   0.734 -35.150  1.00  0.00           H
ATOM   2285  HD1 TYR A 150      75.363   3.409 -36.444  1.00  0.00           H
ATOM   2286  HE1 TYR A 150      76.016   4.990 -38.164  1.00  0.00           H
ATOM   2287  HH  TYR A 150      78.967   4.730 -40.063  1.00  0.00           H
ATOM   2288  HD2 TYR A 150      78.938   1.180 -37.123  1.00  0.00           H
ATOM   2289  HE2 TYR A 150      79.583   2.774 -38.848  1.00  0.00           H
ATOM   2290  N   VAL A 151      77.268  -1.397 -37.157  1.00 18.80           N
ATOM   2291  CA  VAL A 151      77.866  -2.100 -38.258  1.00 18.69           C
ATOM   2292  C   VAL A 151      76.836  -2.993 -38.950  1.00 19.42           C
ATOM   2293  O   VAL A 151      76.770  -3.061 -40.177  1.00 19.87           O
ATOM   2294  CB  VAL A 151      79.088  -2.919 -37.805  1.00 18.13           C
ATOM   2295  CG1 VAL A 151      79.634  -3.746 -38.973  1.00 19.84           C
ATOM   2296  CG2 VAL A 151      80.167  -2.012 -37.247  1.00 20.72           C
ATOM   2297  HN  VAL A 151      77.638  -1.530 -36.218  1.00  0.00           H
ATOM   2298  HA  VAL A 151      78.194  -1.360 -38.993  1.00  0.00           H
ATOM   2299  HB  VAL A 151      78.780  -3.602 -37.011  1.00  0.00           H
ATOM   2300 1HG1 VAL A 151      80.560  -4.243 -38.685  1.00  0.00           H
ATOM   2301 2HG1 VAL A 151      78.963  -4.543 -39.297  1.00  0.00           H
ATOM   2302 3HG1 VAL A 151      79.864  -3.125 -39.838  1.00  0.00           H
ATOM   2303 1HG2 VAL A 151      81.007  -2.596 -36.873  1.00  0.00           H
ATOM   2304 2HG2 VAL A 151      80.557  -1.335 -38.008  1.00  0.00           H
ATOM   2305 3HG2 VAL A 151      79.827  -1.392 -36.422  1.00  0.00           H
ATOM   2306  N   LEU A 152      76.033  -3.702 -38.159  1.00 18.22           N
ATOM   2307  CA  LEU A 152      75.067  -4.617 -38.781  1.00 20.15           C
ATOM   2308  C   LEU A 152      74.115  -3.851 -39.679  1.00 21.20           C
ATOM   2309  O   LEU A 152      73.657  -4.424 -40.672  1.00 23.86           O
ATOM   2310  CB  LEU A 152      74.297  -5.402 -37.708  1.00 19.52           C
ATOM   2311  CG  LEU A 152      75.127  -6.418 -36.936  1.00 20.25           C
ATOM   2312  CD1 LEU A 152      74.281  -7.138 -35.880  1.00 23.85           C
ATOM   2313  CD2 LEU A 152      75.753  -7.449 -37.869  1.00 20.56           C
ATOM   2314  HN  LEU A 152      76.138  -3.654 -37.148  1.00  0.00           H
ATOM   2315  HA  LEU A 152      75.612  -5.296 -39.435  1.00  0.00           H
ATOM   2316 1HB  LEU A 152      73.842  -4.696 -37.010  1.00  0.00           H
ATOM   2317 2HB  LEU A 152      73.466  -5.926 -38.181  1.00  0.00           H
ATOM   2318  HG  LEU A 152      75.944  -5.920 -36.422  1.00  0.00           H
ATOM   2319 1HD1 LEU A 152      74.885  -7.832 -35.294  1.00  0.00           H
ATOM   2320 2HD1 LEU A 152      73.849  -6.427 -35.175  1.00  0.00           H
ATOM   2321 3HD1 LEU A 152      73.463  -7.705 -36.325  1.00  0.00           H
ATOM   2322 1HD2 LEU A 152      76.227  -8.252 -37.302  1.00  0.00           H
ATOM   2323 2HD2 LEU A 152      75.020  -7.910 -38.532  1.00  0.00           H
ATOM   2324 3HD2 LEU A 152      76.547  -7.019 -38.481  1.00  0.00           H
ATOM   2325  N   PHE A 153      73.798  -2.588 -39.368  1.00 21.96           N
ATOM   2326  CA  PHE A 153      72.824  -1.874 -40.215  1.00 24.63           C
ATOM   2327  C   PHE A 153      73.430  -0.970 -41.262  1.00 26.83           C
ATOM   2328  O   PHE A 153      72.751  -0.579 -42.203  1.00 31.99           O
ATOM   2329  CB  PHE A 153      71.952  -0.961 -39.328  1.00 25.39           C
ATOM   2330  CG  PHE A 153      70.829  -1.672 -38.635  1.00 29.11           C
ATOM   2331  CD1 PHE A 153      69.770  -2.147 -39.406  1.00 34.13           C
ATOM   2332  CE1 PHE A 153      68.699  -2.824 -38.830  1.00 33.08           C
ATOM   2333  CZ  PHE A 153      68.713  -3.035 -37.475  1.00 34.40           C
ATOM   2334  CD2 PHE A 153      70.834  -1.881 -37.276  1.00 30.12           C
ATOM   2335  CE2 PHE A 153      69.743  -2.535 -36.705  1.00 31.79           C
ATOM   2336  HN  PHE A 153      74.195  -2.150 -38.542  1.00  0.00           H
ATOM   2337  HA  PHE A 153      72.154  -2.535 -40.741  1.00  0.00           H
ATOM   2338 1HB  PHE A 153      72.574  -0.442 -38.596  1.00  0.00           H
ATOM   2339 2HB  PHE A 153      71.489  -0.161 -39.913  1.00  0.00           H
ATOM   2340  HD1 PHE A 153      69.767  -1.966 -40.471  1.00  0.00           H
ATOM   2341  HE1 PHE A 153      67.870  -3.171 -39.428  1.00  0.00           H
ATOM   2342  HZ  PHE A 153      67.882  -3.540 -37.002  1.00  0.00           H
ATOM   2343  HD2 PHE A 153      71.630  -1.501 -36.654  1.00  0.00           H
ATOM   2344  HE2 PHE A 153      69.707  -2.627 -35.633  1.00  0.00           H
ATOM   2345  N   PHE A 154      74.694  -0.591 -41.083  1.00 25.75           N
ATOM   2346  CA  PHE A 154      75.294   0.368 -41.969  1.00 26.76           C
ATOM   2347  C   PHE A 154      76.650  -0.077 -42.496  1.00 26.88           C
ATOM   2348  O   PHE A 154      77.075   0.768 -43.263  1.00 29.72           O
ATOM   2349  CB  PHE A 154      75.512   1.741 -41.290  1.00 31.30           C
ATOM   2350  CG  PHE A 154      74.276   2.413 -40.720  1.00 32.95           C
ATOM   2351  CD1 PHE A 154      73.789   2.169 -39.461  1.00 32.97           C
ATOM   2352  CE1 PHE A 154      72.669   2.743 -38.910  1.00 34.08           C
ATOM   2353  CZ  PHE A 154      71.985   3.664 -39.672  1.00 35.51           C
ATOM   2354  CD2 PHE A 154      73.559   3.333 -41.486  1.00 35.39           C
ATOM   2355  CE2 PHE A 154      72.434   3.939 -40.954  1.00 36.15           C
ATOM   2356  HN  PHE A 154      75.172  -0.813 -40.214  1.00  0.00           H
ATOM   2357  HA  PHE A 154      74.693   0.547 -42.864  1.00  0.00           H
ATOM   2358 1HB  PHE A 154      76.234   1.640 -40.477  1.00  0.00           H
ATOM   2359 2HB  PHE A 154      75.962   2.460 -41.977  1.00  0.00           H
ATOM   2360  HD1 PHE A 154      74.330   1.473 -38.844  1.00  0.00           H
ATOM   2361  HE1 PHE A 154      72.352   2.498 -37.907  1.00  0.00           H
ATOM   2362  HZ  PHE A 154      71.107   4.157 -39.281  1.00  0.00           H
ATOM   2363  HD2 PHE A 154      73.878   3.574 -42.490  1.00  0.00           H
ATOM   2364  HE2 PHE A 154      71.894   4.654 -41.557  1.00  0.00           H
ATOM   2365  N   GLY A 155      77.189  -1.235 -42.134  1.00 26.37           N
ATOM   2366  CA  GLY A 155      78.530  -1.657 -42.573  1.00 27.82           C
ATOM   2367  C   GLY A 155      78.602  -2.568 -43.780  1.00 33.11           C
ATOM   2368  O   GLY A 155      79.688  -3.007 -44.228  1.00 35.76           O
ATOM   2369  HN  GLY A 155      76.721  -1.835 -41.457  1.00  0.00           H
ATOM   2370 1HA  GLY A 155      79.000  -2.186 -41.746  1.00  0.00           H
ATOM   2371 2HA  GLY A 155      79.160  -0.788 -42.770  1.00  0.00           H
ATOM   2372  N   PHE A 156      77.447  -2.883 -44.377  1.00 36.38           N
ATOM   2373  CA  PHE A 156      77.391  -3.813 -45.506  1.00 38.12           C
ATOM   2374  C   PHE A 156      76.779  -3.201 -46.764  1.00 40.48           C
ATOM   2375  O   PHE A 156      76.150  -3.869 -47.611  1.00 47.52           O
ATOM   2376  CB  PHE A 156      76.635  -5.079 -45.073  1.00 35.85           C
ATOM   2377  CG  PHE A 156      77.066  -5.820 -43.818  1.00 35.23           C
ATOM   2378  CD1 PHE A 156      76.134  -6.121 -42.841  1.00 33.95           C
ATOM   2379  CE1 PHE A 156      76.408  -6.815 -41.682  1.00 34.72           C
ATOM   2380  CZ  PHE A 156      77.718  -7.224 -41.459  1.00 35.90           C
ATOM   2381  CD2 PHE A 156      78.366  -6.245 -43.592  1.00 35.79           C
ATOM   2382  CE2 PHE A 156      78.665  -6.922 -42.419  1.00 36.17           C
ATOM   2383  HN  PHE A 156      76.593  -2.489 -44.015  1.00  0.00           H
ATOM   2384  HA  PHE A 156      78.384  -4.140 -45.821  1.00  0.00           H
ATOM   2385 1HB  PHE A 156      75.573  -4.844 -44.998  1.00  0.00           H
ATOM   2386 2HB  PHE A 156      76.695  -5.809 -45.884  1.00  0.00           H
ATOM   2387  HD1 PHE A 156      75.114  -5.804 -42.996  1.00  0.00           H
ATOM   2388  HE1 PHE A 156      75.639  -7.038 -40.962  1.00  0.00           H
ATOM   2389  HZ  PHE A 156      77.981  -7.782 -40.574  1.00  0.00           H
ATOM   2390  HD2 PHE A 156      79.143  -6.049 -44.319  1.00  0.00           H
ATOM   2391  HE2 PHE A 156      79.681  -7.251 -42.265  1.00  0.00           H
ATOM   2392  N   THR A 157      76.938  -1.896 -47.005  1.00 41.98           N
ATOM   2393  CA  THR A 157      76.332  -1.230 -48.168  1.00 44.47           C
ATOM   2394  C   THR A 157      76.995  -1.538 -49.513  1.00 45.26           C
ATOM   2395  O   THR A 157      76.487  -1.270 -50.614  1.00 51.12           O
ATOM   2396  CB  THR A 157      76.315   0.307 -47.978  1.00 46.83           C
ATOM   2397  OG1 THR A 157      75.500   0.720 -46.866  1.00 50.96           O
ATOM   2398  CG2 THR A 157      75.687   1.001 -49.195  1.00 55.22           C
ATOM   2399  HN  THR A 157      77.390  -1.318 -46.313  1.00  0.00           H
ATOM   2400  HA  THR A 157      75.296  -1.566 -48.258  1.00  0.00           H
ATOM   2401  HB  THR A 157      77.330   0.682 -47.830  1.00  0.00           H
ATOM   2402  HG1 THR A 157      75.665   1.634 -46.681  1.00  0.00           H
ATOM   2403 1HG2 THR A 157      75.420   2.034 -48.971  1.00  0.00           H
ATOM   2404 2HG2 THR A 157      76.369   1.076 -50.043  1.00  0.00           H
ATOM   2405 3HG2 THR A 157      74.775   0.505 -49.531  1.00  0.00           H
ATOM   2406  N   SER A 158      78.180  -2.138 -49.497  1.00 45.24           N
ATOM   2407  CA  SER A 158      78.878  -2.531 -50.713  1.00 43.97           C
ATOM   2408  C   SER A 158      78.384  -3.870 -51.259  1.00 42.68           C
ATOM   2409  O   SER A 158      78.654  -4.284 -52.394  1.00 40.89           O
ATOM   2410  CB  SER A 158      80.365  -2.671 -50.356  1.00 42.91           C
ATOM   2411  OG  SER A 158      80.450  -3.678 -49.355  1.00 38.43           O
ATOM   2412  HN  SER A 158      78.613  -2.411 -48.629  1.00  0.00           H
ATOM   2413  HA  SER A 158      78.767  -1.784 -51.504  1.00  0.00           H
ATOM   2414 1HB  SER A 158      80.941  -2.967 -51.238  1.00  0.00           H
ATOM   2415 2HB  SER A 158      80.780  -1.725 -50.004  1.00  0.00           H
ATOM   2416  HG1 SER A 158      81.358  -3.670 -49.065  1.00  0.00           H
ATOM   2417  N   LYS A 159      77.653  -4.537 -50.368  1.00 42.35           N
ATOM   2418  CA  LYS A 159      77.143  -5.873 -50.548  1.00 44.30           C
ATOM   2419  C   LYS A 159      75.708  -5.984 -51.033  1.00 48.05           C
ATOM   2420  O   LYS A 159      75.219  -7.089 -51.296  1.00 54.32           O
ATOM   2421  CB  LYS A 159      77.273  -6.542 -49.165  1.00 43.50           C
ATOM   2422  CG  LYS A 159      78.746  -6.688 -48.762  1.00 42.74           C
ATOM   2423  CD  LYS A 159      79.252  -7.985 -49.410  1.00 42.02           C
ATOM   2424  CE  LYS A 159      80.706  -7.824 -49.815  1.00 41.28           C
ATOM   2425  NZ  LYS A 159      81.369  -6.811 -48.963  1.00 48.96           N1+
ATOM   2426  HN  LYS A 159      77.466  -4.086 -49.487  1.00  0.00           H
ATOM   2427  HA  LYS A 159      77.746  -6.419 -51.279  1.00  0.00           H
ATOM   2428 1HB  LYS A 159      76.705  -6.015 -48.409  1.00  0.00           H
ATOM   2429 2HB  LYS A 159      76.822  -7.536 -49.189  1.00  0.00           H
ATOM   2430 1HG  LYS A 159      79.253  -5.778 -49.042  1.00  0.00           H
ATOM   2431 2HG  LYS A 159      78.814  -6.777 -47.676  1.00  0.00           H
ATOM   2432 1HD  LYS A 159      79.364  -8.688 -48.617  1.00  0.00           H
ATOM   2433 2HD  LYS A 159      78.644  -8.429 -50.203  1.00  0.00           H
ATOM   2434 1HE  LYS A 159      81.255  -8.763 -49.862  1.00  0.00           H
ATOM   2435 2HE  LYS A 159      80.736  -7.441 -50.836  1.00  0.00           H
ATOM   2436 1HZ  LYS A 159      82.364  -6.810 -49.188  1.00  0.00           H
ATOM   2437 2HZ  LYS A 159      80.961  -5.904 -49.118  1.00  0.00           H
ATOM   2438 3HZ  LYS A 159      81.285  -7.120 -48.009  1.00  0.00           H
ATOM   2439  N   ALA A 160      75.005  -4.859 -51.155  1.00 50.48           N
ATOM   2440  CA  ALA A 160      73.603  -4.919 -51.551  1.00 52.36           C
ATOM   2441  C   ALA A 160      73.460  -5.027 -53.060  1.00 50.90           C
ATOM   2442  O   ALA A 160      72.531  -5.666 -53.551  1.00 51.25           O
ATOM   2443  CB  ALA A 160      72.855  -3.699 -51.029  1.00 51.13           C
ATOM   2444  HN  ALA A 160      75.470  -3.978 -51.003  1.00  0.00           H
ATOM   2445  HA  ALA A 160      73.128  -5.806 -51.123  1.00  0.00           H
ATOM   2446 1HB  ALA A 160      72.898  -3.648 -49.942  1.00  0.00           H
ATOM   2447 2HB  ALA A 160      73.271  -2.774 -51.431  1.00  0.00           H
ATOM   2448 3HB  ALA A 160      71.805  -3.741 -51.321  1.00  0.00           H
ATOM   2449  N   GLU A 161      74.366  -4.399 -53.807  1.00 51.07           N
ATOM   2450  CA  GLU A 161      74.280  -4.488 -55.265  1.00 54.07           C
ATOM   2451  C   GLU A 161      74.300  -5.960 -55.701  1.00 56.16           C
ATOM   2452  O   GLU A 161      73.618  -6.303 -56.662  1.00 65.35           O
ATOM   2453  CB  GLU A 161      75.451  -3.771 -55.928  1.00 56.43           C
ATOM   2454  CG  GLU A 161      76.788  -3.974 -55.193  1.00 56.97           C
ATOM   2455  CD  GLU A 161      77.954  -3.863 -56.168  1.00 58.90           C
ATOM   2456  OE1 GLU A 161      78.440  -2.718 -56.345  1.00 60.73           O
ATOM   2457  OE2 GLU A 161      78.338  -4.921 -56.738  1.00 60.85           O1-
ATOM   2458  HN  GLU A 161      75.172  -3.953 -53.399  1.00  0.00           H
ATOM   2459  HA  GLU A 161      73.340  -4.055 -55.611  1.00  0.00           H
ATOM   2460 1HB  GLU A 161      75.543  -4.096 -56.969  1.00  0.00           H
ATOM   2461 2HB  GLU A 161      75.255  -2.701 -55.988  1.00  0.00           H
ATOM   2462 1HG  GLU A 161      76.931  -3.233 -54.408  1.00  0.00           H
ATOM   2463 2HG  GLU A 161      76.901  -4.949 -54.727  1.00  0.00           H
ATOM   2464  N   SER A 162      75.103  -6.729 -54.981  1.00 54.40           N
ATOM   2465  CA  SER A 162      75.383  -8.137 -55.118  1.00 53.05           C
ATOM   2466  C   SER A 162      75.094  -8.808 -53.758  1.00 52.01           C
ATOM   2467  O   SER A 162      75.884  -8.683 -52.819  1.00 63.10           O
ATOM   2468  CB  SER A 162      76.809  -8.478 -55.545  1.00 52.53           C
ATOM   2469  OG  SER A 162      76.931  -8.487 -56.963  1.00 51.61           O
ATOM   2470  HN  SER A 162      75.590  -6.277 -54.225  1.00  0.00           H
ATOM   2471  HA  SER A 162      74.708  -8.559 -55.867  1.00  0.00           H
ATOM   2472 1HB  SER A 162      77.535  -7.789 -55.107  1.00  0.00           H
ATOM   2473 2HB  SER A 162      77.091  -9.476 -55.201  1.00  0.00           H
ATOM   2474  HG1 SER A 162      77.091  -7.587 -57.235  1.00  0.00           H
ATOM   2475  N   MET A 163      73.953  -9.461 -53.772  1.00 51.02           N
ATOM   2476  CA  MET A 163      73.250 -10.098 -52.695  1.00 45.68           C
ATOM   2477  C   MET A 163      71.980 -10.775 -53.233  1.00 41.00           C
ATOM   2478  O   MET A 163      71.016 -10.112 -53.633  1.00 47.50           O
ATOM   2479  CB  MET A 163      72.900  -9.044 -51.655  1.00 45.17           C
ATOM   2480  CG  MET A 163      72.039  -9.604 -50.539  1.00 47.19           C
ATOM   2481  SD  MET A 163      72.511  -8.898 -48.945  1.00 48.41           S
ATOM   2482  CE  MET A 163      74.296  -8.918 -49.125  1.00 45.81           C
ATOM   2483  HN  MET A 163      73.425  -9.387 -54.630  1.00  0.00           H
ATOM   2484  HA  MET A 163      73.916 -10.841 -52.250  1.00  0.00           H
ATOM   2485 1HB  MET A 163      73.839  -8.718 -51.353  1.00  0.00           H
ATOM   2486 2HB  MET A 163      72.414  -8.179 -52.110  1.00  0.00           H
ATOM   2487 1HG  MET A 163      70.987  -9.478 -50.777  1.00  0.00           H
ATOM   2488 2HG  MET A 163      72.205 -10.677 -50.435  1.00  0.00           H
ATOM   2489 1HE  MET A 163      74.673  -9.224 -48.165  1.00  0.00           H
ATOM   2490 2HE  MET A 163      74.734  -9.644 -49.813  1.00  0.00           H
ATOM   2491 3HE  MET A 163      74.663  -7.913 -49.250  1.00  0.00           H
ATOM   2492  N   ARG A 164      71.979 -12.100 -53.264  1.00 36.62           N
ATOM   2493  CA  ARG A 164      70.823 -12.879 -53.720  1.00 33.80           C
ATOM   2494  C   ARG A 164      69.605 -12.427 -52.944  1.00 30.04           C
ATOM   2495  O   ARG A 164      69.749 -12.177 -51.751  1.00 26.70           O
ATOM   2496  CB  ARG A 164      71.052 -14.388 -53.509  1.00 35.19           C
ATOM   2497  CG  ARG A 164      72.083 -15.059 -54.401  1.00 37.13           C
ATOM   2498  CD  ARG A 164      72.867 -16.203 -53.762  1.00 37.50           C
ATOM   2499  NE  ARG A 164      72.008 -17.210 -53.137  1.00 42.92           N
ATOM   2500  CZ  ARG A 164      72.382 -18.227 -52.382  1.00 42.57           C
ATOM   2501  NH1 ARG A 164      73.667 -18.410 -52.126  1.00 45.02           N
ATOM   2502  NH2 ARG A 164      71.480 -19.066 -51.863  1.00 43.89           N1+
ATOM   2503  HN  ARG A 164      72.806 -12.593 -52.963  1.00  0.00           H
ATOM   2504  HA  ARG A 164      70.733 -12.672 -54.784  1.00  0.00           H
ATOM   2505 1HB  ARG A 164      71.286 -14.574 -52.463  1.00  0.00           H
ATOM   2506 2HB  ARG A 164      70.117 -14.899 -53.705  1.00  0.00           H
ATOM   2507 1HG  ARG A 164      71.608 -15.412 -55.319  1.00  0.00           H
ATOM   2508 2HG  ARG A 164      72.818 -14.324 -54.735  1.00  0.00           H
ATOM   2509 1HD  ARG A 164      73.422 -16.621 -54.570  1.00  0.00           H
ATOM   2510 2HD  ARG A 164      73.592 -15.832 -53.036  1.00  0.00           H
ATOM   2511  HE  ARG A 164      70.994 -17.175 -53.371  1.00  0.00           H
ATOM   2512 1HH1 ARG A 164      73.945 -19.241 -51.614  1.00  0.00           H
ATOM   2513 2HH1 ARG A 164      74.317 -18.175 -52.907  1.00  0.00           H
ATOM   2514 1HH2 ARG A 164      71.839 -19.958 -51.508  1.00  0.00           H
ATOM   2515 2HH2 ARG A 164      70.530 -18.979 -52.213  1.00  0.00           H
ATOM   2516  N   PRO A 165      68.428 -12.361 -53.547  1.00 29.97           N
ATOM   2517  CA  PRO A 165      67.242 -11.887 -52.826  1.00 28.98           C
ATOM   2518  C   PRO A 165      66.999 -12.711 -51.569  1.00 30.29           C
ATOM   2519  O   PRO A 165      66.600 -12.174 -50.510  1.00 31.42           O
ATOM   2520  CD  PRO A 165      68.156 -12.770 -54.935  1.00 30.99           C
ATOM   2521  CB  PRO A 165      66.124 -12.032 -53.849  1.00 30.57           C
ATOM   2522  CG  PRO A 165      66.813 -12.160 -55.180  1.00 31.73           C
ATOM   2523 1HD  PRO A 165      68.866 -12.392 -55.671  1.00  0.00           H
ATOM   2524 2HD  PRO A 165      68.126 -13.861 -55.001  1.00  0.00           H
ATOM   2525  HA  PRO A 165      67.397 -10.839 -52.561  1.00  0.00           H
ATOM   2526 1HB  PRO A 165      65.428 -11.193 -53.821  1.00  0.00           H
ATOM   2527 2HB  PRO A 165      65.547 -12.941 -53.668  1.00  0.00           H
ATOM   2528 1HG  PRO A 165      66.956 -11.163 -55.603  1.00  0.00           H
ATOM   2529 2HG  PRO A 165      66.232 -12.732 -55.905  1.00  0.00           H
ATOM   2530  N   GLU A 166      67.275 -14.021 -51.621  1.00 29.36           N
ATOM   2531  CA  GLU A 166      66.979 -14.827 -50.435  1.00 32.47           C
ATOM   2532  C   GLU A 166      68.002 -14.597 -49.337  1.00 30.17           C
ATOM   2533  O   GLU A 166      67.736 -14.633 -48.130  1.00 30.18           O
ATOM   2534  CB  GLU A 166      66.937 -16.302 -50.799  1.00 34.55           C
ATOM   2535  CG  GLU A 166      68.285 -16.881 -51.171  1.00 37.07           C
ATOM   2536  CD  GLU A 166      68.540 -16.723 -52.651  1.00 35.20           C
ATOM   2537  OE1 GLU A 166      67.897 -15.845 -53.245  1.00 39.58           O
ATOM   2538  OE2 GLU A 166      69.373 -17.463 -53.203  1.00 37.52           O1-
ATOM   2539  HN  GLU A 166      67.579 -14.534 -52.471  1.00  0.00           H
ATOM   2540  HA  GLU A 166      65.994 -14.560 -50.051  1.00  0.00           H
ATOM   2541 1HB  GLU A 166      66.571 -16.854 -49.934  1.00  0.00           H
ATOM   2542 2HB  GLU A 166      66.194 -16.482 -51.579  1.00  0.00           H
ATOM   2543 1HG  GLU A 166      69.162 -16.613 -50.595  1.00  0.00           H
ATOM   2544 2HG  GLU A 166      68.221 -17.960 -51.033  1.00  0.00           H
ATOM   2545  N   VAL A 167      69.258 -14.358 -49.739  1.00 30.02           N
ATOM   2546  CA  VAL A 167      70.227 -13.971 -48.708  1.00 28.91           C
ATOM   2547  C   VAL A 167      69.806 -12.663 -48.064  1.00 28.64           C
ATOM   2548  O   VAL A 167      69.776 -12.489 -46.852  1.00 29.78           O
ATOM   2549  CB  VAL A 167      71.598 -13.865 -49.382  1.00 29.65           C
ATOM   2550  CG1 VAL A 167      72.606 -13.248 -48.428  1.00 26.44           C
ATOM   2551  CG2 VAL A 167      72.050 -15.237 -49.824  1.00 28.13           C
ATOM   2552  HN  VAL A 167      69.476 -14.270 -50.724  1.00  0.00           H
ATOM   2553  HA  VAL A 167      70.274 -14.719 -47.919  1.00  0.00           H
ATOM   2554  HB  VAL A 167      71.542 -13.219 -50.259  1.00  0.00           H
ATOM   2555 1HG1 VAL A 167      73.570 -13.222 -48.937  1.00  0.00           H
ATOM   2556 2HG1 VAL A 167      72.405 -12.210 -48.163  1.00  0.00           H
ATOM   2557 3HG1 VAL A 167      72.722 -13.829 -47.513  1.00  0.00           H
ATOM   2558 1HG2 VAL A 167      73.003 -15.180 -50.354  1.00  0.00           H
ATOM   2559 2HG2 VAL A 167      72.213 -15.910 -48.982  1.00  0.00           H
ATOM   2560 3HG2 VAL A 167      71.357 -15.732 -50.503  1.00  0.00           H
ATOM   2561  N   ALA A 168      69.424 -11.657 -48.885  1.00 28.82           N
ATOM   2562  CA  ALA A 168      69.056 -10.357 -48.288  1.00 28.01           C
ATOM   2563  C   ALA A 168      67.870 -10.509 -47.356  1.00 31.01           C
ATOM   2564  O   ALA A 168      67.789  -9.874 -46.300  1.00 33.08           O
ATOM   2565  CB  ALA A 168      68.724  -9.287 -49.311  1.00 30.42           C
ATOM   2566  HN  ALA A 168      69.496 -11.780 -49.896  1.00  0.00           H
ATOM   2567  HA  ALA A 168      69.899 -10.005 -47.688  1.00  0.00           H
ATOM   2568 1HB  ALA A 168      69.564  -8.610 -49.455  1.00  0.00           H
ATOM   2569 2HB  ALA A 168      68.470  -9.717 -50.282  1.00  0.00           H
ATOM   2570 3HB  ALA A 168      67.891  -8.647 -49.016  1.00  0.00           H
ATOM   2571  N   SER A 169      66.925 -11.356 -47.727  1.00 29.51           N
ATOM   2572  CA  SER A 169      65.685 -11.479 -46.930  1.00 29.93           C
ATOM   2573  C   SER A 169      65.967 -12.142 -45.591  1.00 28.47           C
ATOM   2574  O   SER A 169      65.434 -11.796 -44.526  1.00 30.31           O
ATOM   2575  CB  SER A 169      64.733 -12.277 -47.803  1.00 29.74           C
ATOM   2576  OG  SER A 169      63.589 -12.807 -47.241  1.00 36.46           O
ATOM   2577  HN  SER A 169      67.010 -11.798 -48.642  1.00  0.00           H
ATOM   2578  HA  SER A 169      65.261 -10.492 -46.741  1.00  0.00           H
ATOM   2579 1HB  SER A 169      64.444 -11.669 -48.663  1.00  0.00           H
ATOM   2580 2HB  SER A 169      65.270 -13.130 -48.224  1.00  0.00           H
ATOM   2581  HG1 SER A 169      63.127 -13.290 -47.914  1.00  0.00           H
ATOM   2582  N   THR A 170      66.831 -13.156 -45.627  1.00 27.50           N
ATOM   2583  CA  THR A 170      67.099 -13.917 -44.383  1.00 25.78           C
ATOM   2584  C   THR A 170      67.989 -13.076 -43.495  1.00 26.32           C
ATOM   2585  O   THR A 170      67.828 -13.091 -42.267  1.00 24.22           O
ATOM   2586  CB  THR A 170      67.703 -15.285 -44.723  1.00 25.27           C
ATOM   2587  OG1 THR A 170      66.678 -16.114 -45.337  1.00 27.84           O
ATOM   2588  CG2 THR A 170      68.179 -16.046 -43.522  1.00 23.05           C
ATOM   2589  HN  THR A 170      67.288 -13.420 -46.497  1.00  0.00           H
ATOM   2590  HA  THR A 170      66.167 -14.089 -43.839  1.00  0.00           H
ATOM   2591  HB  THR A 170      68.540 -15.172 -45.419  1.00  0.00           H
ATOM   2592  HG1 THR A 170      66.572 -15.796 -46.227  1.00  0.00           H
ATOM   2593 1HG2 THR A 170      68.529 -17.039 -43.808  1.00  0.00           H
ATOM   2594 2HG2 THR A 170      69.020 -15.559 -43.030  1.00  0.00           H
ATOM   2595 3HG2 THR A 170      67.388 -16.178 -42.783  1.00  0.00           H
ATOM   2596  N   PHE A 171      68.913 -12.348 -44.124  1.00 26.10           N
ATOM   2597  CA  PHE A 171      69.821 -11.494 -43.333  1.00 23.58           C
ATOM   2598  C   PHE A 171      69.015 -10.396 -42.646  1.00 23.24           C
ATOM   2599  O   PHE A 171      69.250 -10.182 -41.457  1.00 23.17           O
ATOM   2600  CB  PHE A 171      70.933 -10.938 -44.211  1.00 22.67           C
ATOM   2601  CG  PHE A 171      71.652  -9.802 -43.518  1.00 23.98           C
ATOM   2602  CD1 PHE A 171      72.570 -10.125 -42.514  1.00 23.91           C
ATOM   2603  CE1 PHE A 171      73.259  -9.152 -41.838  1.00 25.47           C
ATOM   2604  CZ  PHE A 171      73.031  -7.824 -42.166  1.00 24.67           C
ATOM   2605  CD2 PHE A 171      71.428  -8.468 -43.844  1.00 24.78           C
ATOM   2606  CE2 PHE A 171      72.132  -7.483 -43.157  1.00 25.33           C
ATOM   2607  HN  PHE A 171      69.046 -12.415 -45.134  1.00  0.00           H
ATOM   2608  HA  PHE A 171      70.283 -12.103 -42.552  1.00  0.00           H
ATOM   2609 1HB  PHE A 171      71.649 -11.716 -44.479  1.00  0.00           H
ATOM   2610 2HB  PHE A 171      70.533 -10.565 -45.155  1.00  0.00           H
ATOM   2611  HD1 PHE A 171      72.769 -11.162 -42.279  1.00  0.00           H
ATOM   2612  HE1 PHE A 171      73.991  -9.406 -41.091  1.00  0.00           H
ATOM   2613  HZ  PHE A 171      73.572  -7.044 -41.654  1.00  0.00           H
ATOM   2614  HD2 PHE A 171      70.742  -8.203 -44.636  1.00  0.00           H
ATOM   2615  HE2 PHE A 171      71.998  -6.450 -43.431  1.00  0.00           H
ATOM   2616  N   LYS A 172      68.094  -9.758 -43.349  1.00 24.56           N
ATOM   2617  CA  LYS A 172      67.237  -8.733 -42.732  1.00 25.70           C
ATOM   2618  C   LYS A 172      66.471  -9.300 -41.549  1.00 23.56           C
ATOM   2619  O   LYS A 172      66.401  -8.638 -40.493  1.00 25.23           O
ATOM   2620  CB  LYS A 172      66.268  -8.148 -43.774  1.00 28.14           C
ATOM   2621  CG  LYS A 172      65.027  -7.435 -43.277  1.00 32.48           C
ATOM   2622  CD  LYS A 172      64.024  -7.117 -44.364  1.00 35.61           C
ATOM   2623  CE  LYS A 172      62.588  -7.348 -43.913  1.00 36.90           C
ATOM   2624  NZ  LYS A 172      62.458  -8.219 -42.694  1.00 44.62           N1+
ATOM   2625  HN  LYS A 172      68.012  -9.973 -44.342  1.00  0.00           H
ATOM   2626  HA  LYS A 172      67.886  -7.940 -42.355  1.00  0.00           H
ATOM   2627 1HB  LYS A 172      66.825  -7.508 -44.462  1.00  0.00           H
ATOM   2628 2HB  LYS A 172      65.938  -8.987 -44.392  1.00  0.00           H
ATOM   2629 1HG  LYS A 172      64.662  -7.887 -42.374  1.00  0.00           H
ATOM   2630 2HG  LYS A 172      65.373  -6.473 -42.894  1.00  0.00           H
ATOM   2631 1HD  LYS A 172      64.157  -6.102 -44.749  1.00  0.00           H
ATOM   2632 2HD  LYS A 172      64.207  -7.760 -45.230  1.00  0.00           H
ATOM   2633 1HE  LYS A 172      62.128  -6.386 -43.679  1.00  0.00           H
ATOM   2634 2HE  LYS A 172      62.002  -7.772 -44.731  1.00  0.00           H
ATOM   2635 1HZ  LYS A 172      61.479  -8.345 -42.475  1.00  0.00           H
ATOM   2636 2HZ  LYS A 172      62.868  -9.122 -42.900  1.00  0.00           H
ATOM   2637 3HZ  LYS A 172      62.937  -7.797 -41.916  1.00  0.00           H
ATOM   2638  N   VAL A 173      65.900 -10.496 -41.721  1.00 24.51           N
ATOM   2639  CA  VAL A 173      65.134 -11.032 -40.588  1.00 22.90           C
ATOM   2640  C   VAL A 173      66.032 -11.330 -39.411  1.00 22.96           C
ATOM   2641  O   VAL A 173      65.712 -10.960 -38.261  1.00 22.99           O
ATOM   2642  CB  VAL A 173      64.365 -12.303 -40.971  1.00 25.35           C
ATOM   2643  CG1 VAL A 173      63.800 -12.964 -39.705  1.00 28.38           C
ATOM   2644  CG2 VAL A 173      63.201 -11.997 -41.887  1.00 29.60           C
ATOM   2645  HN  VAL A 173      66.043 -11.041 -42.568  1.00  0.00           H
ATOM   2646  HA  VAL A 173      64.418 -10.282 -40.246  1.00  0.00           H
ATOM   2647  HB  VAL A 173      65.035 -13.011 -41.467  1.00  0.00           H
ATOM   2648 1HG1 VAL A 173      63.104 -13.763 -39.965  1.00  0.00           H
ATOM   2649 2HG1 VAL A 173      64.561 -13.453 -39.094  1.00  0.00           H
ATOM   2650 3HG1 VAL A 173      63.257 -12.264 -39.068  1.00  0.00           H
ATOM   2651 1HG2 VAL A 173      62.700 -12.918 -42.191  1.00  0.00           H
ATOM   2652 2HG2 VAL A 173      62.457 -11.362 -41.408  1.00  0.00           H
ATOM   2653 3HG2 VAL A 173      63.535 -11.519 -42.808  1.00  0.00           H
ATOM   2654  N   LEU A 174      67.166 -11.999 -39.668  1.00 21.85           N
ATOM   2655  CA  LEU A 174      68.038 -12.361 -38.523  1.00 20.22           C
ATOM   2656  C   LEU A 174      68.678 -11.136 -37.902  1.00 19.26           C
ATOM   2657  O   LEU A 174      68.911 -11.118 -36.690  1.00 22.73           O
ATOM   2658  CB  LEU A 174      69.122 -13.335 -38.969  1.00 20.37           C
ATOM   2659  CG  LEU A 174      68.589 -14.702 -39.441  1.00 21.01           C
ATOM   2660  CD1 LEU A 174      69.728 -15.466 -40.065  1.00 23.24           C
ATOM   2661  CD2 LEU A 174      68.025 -15.517 -38.293  1.00 24.13           C
ATOM   2662  HN  LEU A 174      67.409 -12.308 -40.609  1.00  0.00           H
ATOM   2663  HA  LEU A 174      67.436 -12.838 -37.748  1.00  0.00           H
ATOM   2664 1HB  LEU A 174      69.702 -12.869 -39.770  1.00  0.00           H
ATOM   2665 2HB  LEU A 174      69.826 -13.499 -38.153  1.00  0.00           H
ATOM   2666  HG  LEU A 174      67.814 -14.572 -40.197  1.00  0.00           H
ATOM   2667 1HD1 LEU A 174      69.365 -16.400 -40.493  1.00  0.00           H
ATOM   2668 2HD1 LEU A 174      70.182 -14.897 -40.875  1.00  0.00           H
ATOM   2669 3HD1 LEU A 174      70.512 -15.706 -39.344  1.00  0.00           H
ATOM   2670 1HD2 LEU A 174      67.824 -16.538 -38.614  1.00  0.00           H
ATOM   2671 2HD2 LEU A 174      68.729 -15.591 -37.464  1.00  0.00           H
ATOM   2672 3HD2 LEU A 174      67.092 -15.106 -37.908  1.00  0.00           H
ATOM   2673  N   ARG A 175      68.932 -10.107 -38.721  1.00 22.61           N
ATOM   2674  CA  ARG A 175      69.509  -8.898 -38.123  1.00 22.71           C
ATOM   2675  C   ARG A 175      68.488  -8.219 -37.242  1.00 21.82           C
ATOM   2676  O   ARG A 175      68.819  -7.688 -36.188  1.00 21.57           O
ATOM   2677  CB  ARG A 175      69.997  -7.928 -39.203  1.00 24.15           C
ATOM   2678  CG  ARG A 175      70.237  -6.533 -38.584  1.00 30.18           C
ATOM   2679  CD  ARG A 175      70.814  -5.622 -39.661  1.00 29.44           C
ATOM   2680  NE  ARG A 175      69.763  -5.361 -40.666  1.00 28.18           N
ATOM   2681  CZ  ARG A 175      69.999  -4.747 -41.815  1.00 30.42           C
ATOM   2682  NH1 ARG A 175      71.247  -4.350 -42.070  1.00 31.66           N
ATOM   2683  NH2 ARG A 175      69.051  -4.513 -42.727  1.00 37.08           N1+
ATOM   2684  HN  ARG A 175      68.853 -10.206 -39.734  1.00  0.00           H
ATOM   2685  HA  ARG A 175      70.366  -9.169 -37.500  1.00  0.00           H
ATOM   2686 1HB  ARG A 175      70.909  -8.321 -39.657  1.00  0.00           H
ATOM   2687 2HB  ARG A 175      69.259  -7.869 -40.003  1.00  0.00           H
ATOM   2688 1HG  ARG A 175      69.344  -6.037 -38.198  1.00  0.00           H
ATOM   2689 2HG  ARG A 175      70.943  -6.598 -37.752  1.00  0.00           H
ATOM   2690 1HD  ARG A 175      71.142  -4.679 -39.218  1.00  0.00           H
ATOM   2691 2HD  ARG A 175      71.687  -6.090 -40.118  1.00  0.00           H
ATOM   2692  HE  ARG A 175      68.831  -5.608 -40.362  1.00  0.00           H
ATOM   2693 1HH1 ARG A 175      71.512  -3.827 -42.896  1.00  0.00           H
ATOM   2694 2HH1 ARG A 175      72.042  -4.521 -41.439  1.00  0.00           H
ATOM   2695 1HH2 ARG A 175      69.267  -4.046 -43.600  1.00  0.00           H
ATOM   2696 2HH2 ARG A 175      68.090  -4.765 -42.567  1.00  0.00           H
ATOM   2697  N   ASN A 176      67.209  -8.191 -37.621  1.00 21.85           N
ATOM   2698  CA  ASN A 176      66.200  -7.623 -36.731  1.00 21.56           C
ATOM   2699  C   ASN A 176      66.013  -8.441 -35.443  1.00 19.85           C
ATOM   2700  O   ASN A 176      65.863  -7.868 -34.363  1.00 21.18           O
ATOM   2701  CB  ASN A 176      64.876  -7.479 -37.513  1.00 23.90           C
ATOM   2702  CG  ASN A 176      65.005  -6.349 -38.541  1.00 30.00           C
ATOM   2703  OD1 ASN A 176      65.773  -5.417 -38.333  1.00 37.65           O
ATOM   2704  ND2 ASN A 176      64.212  -6.462 -39.613  1.00 30.01           N
ATOM   2705  HN  ASN A 176      66.948  -8.623 -38.500  1.00  0.00           H
ATOM   2706  HA  ASN A 176      66.533  -6.639 -36.387  1.00  0.00           H
ATOM   2707 1HB  ASN A 176      64.602  -8.424 -37.982  1.00  0.00           H
ATOM   2708 2HB  ASN A 176      64.073  -7.213 -36.823  1.00  0.00           H
ATOM   2709 1HD2 ASN A 176      64.199  -5.677 -40.245  1.00  0.00           H
ATOM   2710 2HD2 ASN A 176      63.538  -7.205 -39.628  1.00  0.00           H
ATOM   2711  N   VAL A 177      66.020  -9.769 -35.545  1.00 18.98           N
ATOM   2712  CA  VAL A 177      65.970 -10.640 -34.378  1.00 20.46           C
ATOM   2713  C   VAL A 177      67.113 -10.289 -33.453  1.00 18.73           C
ATOM   2714  O   VAL A 177      66.937 -10.140 -32.252  1.00 19.20           O
ATOM   2715  CB  VAL A 177      66.019 -12.108 -34.815  1.00 21.22           C
ATOM   2716  CG1 VAL A 177      66.237 -12.994 -33.579  1.00 19.33           C
ATOM   2717  CG2 VAL A 177      64.736 -12.500 -35.524  1.00 20.91           C
ATOM   2718  HN  VAL A 177      66.103 -10.194 -36.462  1.00  0.00           H
ATOM   2719  HA  VAL A 177      65.044 -10.444 -33.833  1.00  0.00           H
ATOM   2720  HB  VAL A 177      66.858 -12.266 -35.493  1.00  0.00           H
ATOM   2721 1HG1 VAL A 177      66.101 -14.047 -33.827  1.00  0.00           H
ATOM   2722 2HG1 VAL A 177      67.246 -12.920 -33.169  1.00  0.00           H
ATOM   2723 3HG1 VAL A 177      65.530 -12.761 -32.781  1.00  0.00           H
ATOM   2724 1HG2 VAL A 177      64.814 -13.503 -35.943  1.00  0.00           H
ATOM   2725 2HG2 VAL A 177      63.890 -12.498 -34.836  1.00  0.00           H
ATOM   2726 3HG2 VAL A 177      64.478 -11.829 -36.339  1.00  0.00           H
ATOM   2727  N   THR A 178      68.300 -10.172 -34.029  1.00 19.10           N
ATOM   2728  CA  THR A 178      69.502  -9.858 -33.230  1.00 19.80           C
ATOM   2729  C   THR A 178      69.426  -8.528 -32.523  1.00 20.46           C
ATOM   2730  O   THR A 178      69.686  -8.386 -31.314  1.00 19.36           O
ATOM   2731  CB  THR A 178      70.715  -9.912 -34.179  1.00 21.58           C
ATOM   2732  OG1 THR A 178      70.801 -11.246 -34.697  1.00 22.35           O
ATOM   2733  CG2 THR A 178      72.038  -9.683 -33.456  1.00 23.15           C
ATOM   2734  HN  THR A 178      68.393 -10.331 -35.024  1.00  0.00           H
ATOM   2735  HA  THR A 178      69.618 -10.625 -32.459  1.00  0.00           H
ATOM   2736  HB  THR A 178      70.618  -9.194 -34.995  1.00  0.00           H
ATOM   2737  HG1 THR A 178      70.117 -11.350 -35.357  1.00  0.00           H
ATOM   2738 1HG2 THR A 178      72.872  -9.698 -34.158  1.00  0.00           H
ATOM   2739 2HG2 THR A 178      72.093  -8.732 -32.925  1.00  0.00           H
ATOM   2740 3HG2 THR A 178      72.227 -10.476 -32.745  1.00  0.00           H
ATOM   2741  N   VAL A 179      69.073  -7.471 -33.251  1.00 20.73           N
ATOM   2742  CA  VAL A 179      69.046  -6.135 -32.625  1.00 21.68           C
ATOM   2743  C   VAL A 179      68.054  -6.105 -31.498  1.00 20.45           C
ATOM   2744  O   VAL A 179      68.318  -5.564 -30.407  1.00 21.58           O
ATOM   2745  CB  VAL A 179      68.734  -5.068 -33.696  1.00 23.64           C
ATOM   2746  CG1 VAL A 179      68.699  -3.716 -33.010  1.00 25.49           C
ATOM   2747  CG2 VAL A 179      69.781  -5.185 -34.794  1.00 29.59           C
ATOM   2748  HN  VAL A 179      68.860  -7.566 -34.239  1.00  0.00           H
ATOM   2749  HA  VAL A 179      70.030  -5.939 -32.193  1.00  0.00           H
ATOM   2750  HB  VAL A 179      67.750  -5.271 -34.127  1.00  0.00           H
ATOM   2751 1HG1 VAL A 179      68.604  -2.909 -33.734  1.00  0.00           H
ATOM   2752 2HG1 VAL A 179      67.851  -3.595 -32.335  1.00  0.00           H
ATOM   2753 3HG1 VAL A 179      69.605  -3.532 -32.435  1.00  0.00           H
ATOM   2754 1HG2 VAL A 179      69.309  -5.124 -35.772  1.00  0.00           H
ATOM   2755 2HG2 VAL A 179      70.512  -4.383 -34.741  1.00  0.00           H
ATOM   2756 3HG2 VAL A 179      70.371  -6.100 -34.798  1.00  0.00           H
ATOM   2757  N   VAL A 180      66.892  -6.717 -31.677  1.00 20.02           N
ATOM   2758  CA  VAL A 180      65.851  -6.624 -30.650  1.00 19.35           C
ATOM   2759  C   VAL A 180      66.265  -7.447 -29.449  1.00 18.18           C
ATOM   2760  O   VAL A 180      66.199  -6.970 -28.312  1.00 20.21           O
ATOM   2761  CB  VAL A 180      64.493  -7.120 -31.206  1.00 20.99           C
ATOM   2762  CG1 VAL A 180      63.512  -7.209 -30.060  1.00 22.83           C
ATOM   2763  CG2 VAL A 180      63.949  -6.182 -32.286  1.00 20.82           C
ATOM   2764  HN  VAL A 180      66.692  -7.191 -32.550  1.00  0.00           H
ATOM   2765  HA  VAL A 180      65.749  -5.586 -30.323  1.00  0.00           H
ATOM   2766  HB  VAL A 180      64.616  -8.116 -31.639  1.00  0.00           H
ATOM   2767 1HG1 VAL A 180      62.499  -7.366 -30.430  1.00  0.00           H
ATOM   2768 2HG1 VAL A 180      63.706  -8.047 -29.388  1.00  0.00           H
ATOM   2769 3HG1 VAL A 180      63.493  -6.296 -29.461  1.00  0.00           H
ATOM   2770 1HG2 VAL A 180      63.030  -6.572 -32.722  1.00  0.00           H
ATOM   2771 2HG2 VAL A 180      63.731  -5.194 -31.879  1.00  0.00           H
ATOM   2772 3HG2 VAL A 180      64.659  -6.041 -33.100  1.00  0.00           H
ATOM   2773  N   LEU A 181      66.673  -8.711 -29.660  1.00 16.13           N
ATOM   2774  CA  LEU A 181      67.004  -9.543 -28.502  1.00 15.35           C
ATOM   2775  C   LEU A 181      68.284  -9.072 -27.839  1.00 16.23           C
ATOM   2776  O   LEU A 181      68.351  -9.029 -26.616  1.00 16.59           O
ATOM   2777  CB  LEU A 181      67.149 -11.007 -28.907  1.00 17.28           C
ATOM   2778  CG  LEU A 181      65.847 -11.593 -29.446  1.00 17.89           C
ATOM   2779  CD1 LEU A 181      66.236 -13.002 -29.925  1.00 19.75           C
ATOM   2780  CD2 LEU A 181      64.773 -11.621 -28.391  1.00 19.41           C
ATOM   2781  HN  LEU A 181      66.752  -9.088 -30.600  1.00  0.00           H
ATOM   2782  HA  LEU A 181      66.224  -9.448 -27.745  1.00  0.00           H
ATOM   2783 1HB  LEU A 181      67.939 -11.089 -29.657  1.00  0.00           H
ATOM   2784 2HB  LEU A 181      67.494 -11.588 -28.047  1.00  0.00           H
ATOM   2785  HG  LEU A 181      65.489 -11.021 -30.303  1.00  0.00           H
ATOM   2786 1HD1 LEU A 181      65.384 -13.516 -30.370  1.00  0.00           H
ATOM   2787 2HD1 LEU A 181      67.021 -12.967 -30.681  1.00  0.00           H
ATOM   2788 3HD1 LEU A 181      66.596 -13.614 -29.098  1.00  0.00           H
ATOM   2789 1HD2 LEU A 181      63.902 -12.177 -28.739  1.00  0.00           H
ATOM   2790 2HD2 LEU A 181      65.120 -12.106 -27.478  1.00  0.00           H
ATOM   2791 3HD2 LEU A 181      64.416 -10.624 -28.132  1.00  0.00           H
ATOM   2792  N   TRP A 182      69.334  -8.761 -28.616  1.00 15.65           N
ATOM   2793  CA  TRP A 182      70.605  -8.412 -27.941  1.00 14.90           C
ATOM   2794  C   TRP A 182      70.397  -7.114 -27.160  1.00 15.11           C
ATOM   2795  O   TRP A 182      71.010  -6.979 -26.079  1.00 15.24           O
ATOM   2796  CB  TRP A 182      71.747  -8.237 -28.905  1.00 14.44           C
ATOM   2797  CG  TRP A 182      72.242  -9.491 -29.555  1.00 15.48           C
ATOM   2798  CD1 TRP A 182      71.529 -10.583 -29.939  1.00 15.60           C
ATOM   2799  NE1 TRP A 182      72.353 -11.544 -30.523  1.00 15.48           N
ATOM   2800  CE2 TRP A 182      73.643 -11.017 -30.510  1.00 15.04           C
ATOM   2801  CD2 TRP A 182      73.615  -9.735 -29.921  1.00 15.11           C
ATOM   2802  CE3 TRP A 182      74.801  -9.007 -29.794  1.00 14.08           C
ATOM   2803  CZ3 TRP A 182      75.957  -9.594 -30.272  1.00 14.23           C
ATOM   2804  CZ2 TRP A 182      74.799 -11.581 -30.975  1.00 15.15           C
ATOM   2805  CH2 TRP A 182      75.961 -10.845 -30.839  1.00 13.69           C
ATOM   2806  HN  TRP A 182      69.275  -8.730 -29.633  1.00  0.00           H
ATOM   2807  HA  TRP A 182      70.884  -9.205 -27.247  1.00  0.00           H
ATOM   2808 1HB  TRP A 182      71.506  -7.507 -29.679  1.00  0.00           H
ATOM   2809 2HB  TRP A 182      72.591  -7.811 -28.360  1.00  0.00           H
ATOM   2810  HD1 TRP A 182      70.463 -10.696 -29.816  1.00  0.00           H
ATOM   2811  HE1 TRP A 182      72.004 -12.415 -30.937  1.00  0.00           H
ATOM   2812  HE3 TRP A 182      74.815  -8.025 -29.344  1.00  0.00           H
ATOM   2813  HZ3 TRP A 182      76.890  -9.053 -30.197  1.00  0.00           H
ATOM   2814  HZ2 TRP A 182      74.804 -12.559 -31.431  1.00  0.00           H
ATOM   2815  HH2 TRP A 182      76.890 -11.251 -31.212  1.00  0.00           H
ATOM   2816  N   SER A 183      69.572  -6.180 -27.662  1.00 16.06           N
ATOM   2817  CA  SER A 183      69.464  -4.906 -26.920  1.00 15.33           C
ATOM   2818  C   SER A 183      68.842  -5.112 -25.551  1.00 15.57           C
ATOM   2819  O   SER A 183      69.006  -4.289 -24.667  1.00 16.10           O
ATOM   2820  CB  SER A 183      68.617  -3.936 -27.746  1.00 16.22           C
ATOM   2821  OG  SER A 183      69.359  -3.546 -28.878  1.00 19.20           O
ATOM   2822  HN  SER A 183      69.083  -6.311 -28.539  1.00  0.00           H
ATOM   2823  HA  SER A 183      70.456  -4.481 -26.762  1.00  0.00           H
ATOM   2824 1HB  SER A 183      67.656  -4.370 -28.033  1.00  0.00           H
ATOM   2825 2HB  SER A 183      68.400  -3.040 -27.160  1.00  0.00           H
ATOM   2826  HG1 SER A 183      69.220  -4.226 -29.537  1.00  0.00           H
ATOM   2827  N   ALA A 184      68.100  -6.209 -25.361  1.00 15.40           N
ATOM   2828  CA  ALA A 184      67.499  -6.451 -24.041  1.00 15.10           C
ATOM   2829  C   ALA A 184      68.476  -6.895 -22.984  1.00 14.88           C
ATOM   2830  O   ALA A 184      68.237  -6.689 -21.790  1.00 15.43           O
ATOM   2831  CB  ALA A 184      66.402  -7.507 -24.197  1.00 16.87           C
ATOM   2832  HN  ALA A 184      68.009  -6.900 -26.096  1.00  0.00           H
ATOM   2833  HA  ALA A 184      67.029  -5.530 -23.686  1.00  0.00           H
ATOM   2834 1HB  ALA A 184      65.655  -7.200 -24.929  1.00  0.00           H
ATOM   2835 2HB  ALA A 184      66.816  -8.463 -24.522  1.00  0.00           H
ATOM   2836 3HB  ALA A 184      65.887  -7.680 -23.251  1.00  0.00           H
ATOM   2837  N   TYR A 185      69.600  -7.473 -23.385  1.00 14.19           N
ATOM   2838  CA  TYR A 185      70.549  -7.975 -22.383  1.00 14.83           C
ATOM   2839  C   TYR A 185      71.101  -6.834 -21.533  1.00 14.65           C
ATOM   2840  O   TYR A 185      71.135  -7.047 -20.324  1.00 14.52           O
ATOM   2841  CB  TYR A 185      71.735  -8.728 -23.032  1.00 14.71           C
ATOM   2842  CG  TYR A 185      71.384 -10.117 -23.516  1.00 14.41           C
ATOM   2843  CD1 TYR A 185      70.646 -10.275 -24.689  1.00 16.04           C
ATOM   2844  CE1 TYR A 185      70.353 -11.516 -25.226  1.00 14.93           C
ATOM   2845  CZ  TYR A 185      70.789 -12.666 -24.562  1.00 14.58           C
ATOM   2846  OH  TYR A 185      70.532 -13.855 -25.151  1.00 15.56           O
ATOM   2847  CD2 TYR A 185      71.804 -11.276 -22.858  1.00 14.94           C
ATOM   2848  CE2 TYR A 185      71.492 -12.541 -23.354  1.00 14.32           C
ATOM   2849  HN  TYR A 185      69.812  -7.542 -24.373  1.00  0.00           H
ATOM   2850  HA  TYR A 185      70.021  -8.662 -21.718  1.00  0.00           H
ATOM   2851 1HB  TYR A 185      72.152  -8.159 -23.862  1.00  0.00           H
ATOM   2852 2HB  TYR A 185      72.550  -8.830 -22.316  1.00  0.00           H
ATOM   2853  HD1 TYR A 185      70.303  -9.392 -25.196  1.00  0.00           H
ATOM   2854  HE1 TYR A 185      69.801 -11.591 -26.151  1.00  0.00           H
ATOM   2855  HH  TYR A 185      70.861 -14.554 -24.564  1.00  0.00           H
ATOM   2856  HD2 TYR A 185      72.392 -11.202 -21.956  1.00  0.00           H
ATOM   2857  HE2 TYR A 185      71.845 -13.410 -22.821  1.00  0.00           H
ATOM   2858  N   PRO A 186      71.574  -5.685 -21.992  1.00 14.56           N
ATOM   2859  CA  PRO A 186      72.060  -4.695 -21.036  1.00 14.87           C
ATOM   2860  C   PRO A 186      70.963  -4.218 -20.124  1.00 15.04           C
ATOM   2861  O   PRO A 186      71.271  -3.856 -18.976  1.00 16.28           O
ATOM   2862  CD  PRO A 186      71.908  -5.337 -23.391  1.00 16.13           C
ATOM   2863  CB  PRO A 186      72.546  -3.564 -21.959  1.00 15.24           C
ATOM   2864  CG  PRO A 186      71.991  -3.825 -23.311  1.00 16.06           C
ATOM   2865 1HD  PRO A 186      72.859  -5.788 -23.675  1.00  0.00           H
ATOM   2866 2HD  PRO A 186      71.158  -5.633 -24.108  1.00  0.00           H
ATOM   2867  HA  PRO A 186      72.890  -5.094 -20.447  1.00  0.00           H
ATOM   2868 1HB  PRO A 186      73.629  -3.573 -22.014  1.00  0.00           H
ATOM   2869 2HB  PRO A 186      72.285  -2.566 -21.602  1.00  0.00           H
ATOM   2870 1HG  PRO A 186      72.603  -3.396 -24.106  1.00  0.00           H
ATOM   2871 2HG  PRO A 186      70.997  -3.384 -23.390  1.00  0.00           H
ATOM   2872  N   VAL A 187      69.731  -4.156 -20.650  1.00 15.03           N
ATOM   2873  CA  VAL A 187      68.664  -3.711 -19.750  1.00 15.77           C
ATOM   2874  C   VAL A 187      68.478  -4.703 -18.598  1.00 17.35           C
ATOM   2875  O   VAL A 187      68.330  -4.313 -17.427  1.00 17.09           O
ATOM   2876  CB  VAL A 187      67.343  -3.526 -20.526  1.00 16.80           C
ATOM   2877  CG1 VAL A 187      66.251  -3.055 -19.589  1.00 19.10           C
ATOM   2878  CG2 VAL A 187      67.630  -2.521 -21.645  1.00 20.09           C
ATOM   2879  HN  VAL A 187      69.539  -4.476 -21.588  1.00  0.00           H
ATOM   2880  HA  VAL A 187      68.952  -2.754 -19.307  1.00  0.00           H
ATOM   2881  HB  VAL A 187      67.029  -4.471 -20.974  1.00  0.00           H
ATOM   2882 1HG1 VAL A 187      65.355  -2.781 -20.146  1.00  0.00           H
ATOM   2883 2HG1 VAL A 187      65.944  -3.824 -18.879  1.00  0.00           H
ATOM   2884 3HG1 VAL A 187      66.557  -2.178 -19.016  1.00  0.00           H
ATOM   2885 1HG2 VAL A 187      66.714  -2.266 -22.179  1.00  0.00           H
ATOM   2886 2HG2 VAL A 187      68.051  -1.591 -21.262  1.00  0.00           H
ATOM   2887 3HG2 VAL A 187      68.315  -2.912 -22.399  1.00  0.00           H
ATOM   2888  N   VAL A 188      68.433  -5.991 -18.945  1.00 16.17           N
ATOM   2889  CA  VAL A 188      68.231  -7.018 -17.872  1.00 15.25           C
ATOM   2890  C   VAL A 188      69.358  -6.928 -16.857  1.00 15.67           C
ATOM   2891  O   VAL A 188      69.161  -7.014 -15.647  1.00 15.67           O
ATOM   2892  CB  VAL A 188      68.169  -8.409 -18.489  1.00 16.32           C
ATOM   2893  CG1 VAL A 188      68.126  -9.516 -17.428  1.00 15.93           C
ATOM   2894  CG2 VAL A 188      66.937  -8.567 -19.382  1.00 15.75           C
ATOM   2895  HN  VAL A 188      68.517  -6.271 -19.919  1.00  0.00           H
ATOM   2896  HA  VAL A 188      67.295  -6.809 -17.351  1.00  0.00           H
ATOM   2897  HB  VAL A 188      69.059  -8.568 -19.103  1.00  0.00           H
ATOM   2898 1HG1 VAL A 188      67.968 -10.496 -17.880  1.00  0.00           H
ATOM   2899 2HG1 VAL A 188      69.068  -9.597 -16.883  1.00  0.00           H
ATOM   2900 3HG1 VAL A 188      67.333  -9.356 -16.697  1.00  0.00           H
ATOM   2901 1HG2 VAL A 188      66.946  -9.530 -19.892  1.00  0.00           H
ATOM   2902 2HG2 VAL A 188      66.020  -8.513 -18.798  1.00  0.00           H
ATOM   2903 3HG2 VAL A 188      66.863  -7.799 -20.146  1.00  0.00           H
ATOM   2904  N   TRP A 189      70.585  -6.820 -17.380  1.00 15.54           N
ATOM   2905  CA  TRP A 189      71.733  -6.774 -16.472  1.00 14.91           C
ATOM   2906  C   TRP A 189      71.637  -5.535 -15.580  1.00 16.46           C
ATOM   2907  O   TRP A 189      71.893  -5.603 -14.357  1.00 16.26           O
ATOM   2908  CB  TRP A 189      72.994  -6.823 -17.247  1.00 16.37           C
ATOM   2909  CG  TRP A 189      74.374  -6.925 -16.691  1.00 14.87           C
ATOM   2910  CD1 TRP A 189      75.162  -8.080 -16.866  1.00 16.23           C
ATOM   2911  NE1 TRP A 189      76.368  -7.851 -16.254  1.00 16.11           N
ATOM   2912  CE2 TRP A 189      76.378  -6.595 -15.693  1.00 15.04           C
ATOM   2913  CD2 TRP A 189      75.133  -5.960 -15.936  1.00 14.40           C
ATOM   2914  CE3 TRP A 189      74.926  -4.657 -15.447  1.00 14.57           C
ATOM   2915  CZ3 TRP A 189      75.956  -4.057 -14.748  1.00 17.02           C
ATOM   2916  CZ2 TRP A 189      77.388  -5.945 -14.986  1.00 17.08           C
ATOM   2917  CH2 TRP A 189      77.180  -4.697 -14.515  1.00 16.48           C
ATOM   2918  HN  TRP A 189      70.708  -6.795 -18.388  1.00  0.00           H
ATOM   2919  HA  TRP A 189      71.698  -7.652 -15.821  1.00  0.00           H
ATOM   2920 1HB  TRP A 189      72.903  -7.654 -17.947  1.00  0.00           H
ATOM   2921 2HB  TRP A 189      73.024  -5.944 -17.893  1.00  0.00           H
ATOM   2922  HD1 TRP A 189      74.860  -8.979 -17.384  1.00  0.00           H
ATOM   2923  HE1 TRP A 189      77.106  -8.555 -16.265  1.00  0.00           H
ATOM   2924  HE3 TRP A 189      74.002  -4.132 -15.623  1.00  0.00           H
ATOM   2925  HZ3 TRP A 189      75.810  -3.055 -14.369  1.00  0.00           H
ATOM   2926  HZ2 TRP A 189      78.331  -6.439 -14.831  1.00  0.00           H
ATOM   2927  HH2 TRP A 189      77.964  -4.186 -13.977  1.00  0.00           H
ATOM   2928  N   LEU A 190      71.295  -4.402 -16.205  1.00 17.32           N
ATOM   2929  CA  LEU A 190      71.162  -3.154 -15.398  1.00 16.98           C
ATOM   2930  C   LEU A 190      70.162  -3.224 -14.285  1.00 16.94           C
ATOM   2931  O   LEU A 190      70.431  -2.675 -13.191  1.00 20.78           O
ATOM   2932  CB  LEU A 190      70.801  -2.004 -16.374  1.00 18.79           C
ATOM   2933  CG  LEU A 190      70.852  -0.599 -15.784  1.00 19.56           C
ATOM   2934  CD1 LEU A 190      72.274  -0.255 -15.377  1.00 21.96           C
ATOM   2935  CD2 LEU A 190      70.332   0.387 -16.836  1.00 21.86           C
ATOM   2936  HN  LEU A 190      71.112  -4.386 -17.205  1.00  0.00           H
ATOM   2937  HA  LEU A 190      72.138  -2.972 -14.951  1.00  0.00           H
ATOM   2938 1HB  LEU A 190      71.481  -2.034 -17.224  1.00  0.00           H
ATOM   2939 2HB  LEU A 190      69.808  -2.191 -16.786  1.00  0.00           H
ATOM   2940  HG  LEU A 190      70.203  -0.528 -14.909  1.00  0.00           H
ATOM   2941 1HD1 LEU A 190      72.337   0.768 -15.004  1.00  0.00           H
ATOM   2942 2HD1 LEU A 190      72.635  -0.900 -14.583  1.00  0.00           H
ATOM   2943 3HD1 LEU A 190      72.966  -0.340 -16.217  1.00  0.00           H
ATOM   2944 1HD2 LEU A 190      70.338   1.408 -16.454  1.00  0.00           H
ATOM   2945 2HD2 LEU A 190      70.942   0.373 -17.739  1.00  0.00           H
ATOM   2946 3HD2 LEU A 190      69.306   0.157 -17.125  1.00  0.00           H
ATOM   2947  N   ILE A 191      69.000  -3.840 -14.477  1.00 19.02           N
ATOM   2948  CA  ILE A 191      67.959  -3.872 -13.431  1.00 19.78           C
ATOM   2949  C   ILE A 191      68.087  -5.100 -12.559  1.00 18.27           C
ATOM   2950  O   ILE A 191      67.439  -5.088 -11.480  1.00 20.65           O
ATOM   2951  CB  ILE A 191      66.559  -3.820 -14.072  1.00 20.31           C
ATOM   2952  CG2 ILE A 191      66.488  -2.605 -14.966  1.00 23.59           C
ATOM   2953  CG1 ILE A 191      66.229  -5.055 -14.912  1.00 21.49           C
ATOM   2954  CD1 ILE A 191      64.923  -4.990 -15.712  1.00 27.13           C
ATOM   2955  HN  ILE A 191      68.795  -4.232 -15.391  1.00  0.00           H
ATOM   2956  HA  ILE A 191      68.053  -3.007 -12.771  1.00  0.00           H
ATOM   2957  HB  ILE A 191      65.817  -3.718 -13.276  1.00  0.00           H
ATOM   2958 1HG2 ILE A 191      65.461  -2.381 -15.255  1.00  0.00           H
ATOM   2959 2HG2 ILE A 191      66.860  -1.717 -14.454  1.00  0.00           H
ATOM   2960 3HG2 ILE A 191      67.066  -2.715 -15.883  1.00  0.00           H
ATOM   2961 1HG1 ILE A 191      67.042  -5.288 -15.592  1.00  0.00           H
ATOM   2962 2HG1 ILE A 191      66.163  -5.927 -14.260  1.00  0.00           H
ATOM   2963  HD1 ILE A 191      64.681  -5.966 -16.133  1.00  0.00           H
ATOM   2964  HD2 ILE A 191      64.086  -4.675 -15.089  1.00  0.00           H
ATOM   2965  HD3 ILE A 191      65.002  -4.294 -16.547  1.00  0.00           H
ATOM   2966  N   GLY A 192      68.840  -6.115 -12.988  1.00 18.55           N
ATOM   2967  CA  GLY A 192      68.995  -7.336 -12.250  1.00 18.09           C
ATOM   2968  C   GLY A 192      70.121  -7.418 -11.259  1.00 19.49           C
ATOM   2969  O   GLY A 192      70.599  -6.371 -10.822  1.00 20.51           O
ATOM   2970  HN  GLY A 192      69.292  -6.058 -13.895  1.00  0.00           H
ATOM   2971 1HA  GLY A 192      69.141  -8.124 -12.991  1.00  0.00           H
ATOM   2972 2HA  GLY A 192      68.071  -7.593 -11.733  1.00  0.00           H
ATOM   2973  N   SER A 193      70.510  -8.642 -10.922  1.00 20.19           N
ATOM   2974  CA  SER A 193      71.366  -9.011  -9.823  1.00 21.79           C
ATOM   2975  C   SER A 193      72.781  -8.477  -9.933  1.00 20.75           C
ATOM   2976  O   SER A 193      73.505  -8.392  -8.948  1.00 22.30           O
ATOM   2977  CB  SER A 193      71.432 -10.567  -9.785  1.00 22.13           C
ATOM   2978  OG  SER A 193      72.121 -11.011 -10.953  1.00 22.27           O
ATOM   2979  HN  SER A 193      70.146  -9.441 -11.476  1.00  0.00           H
ATOM   2980  HA  SER A 193      70.950  -8.627  -8.893  1.00  0.00           H
ATOM   2981 1HB  SER A 193      71.980 -10.894  -8.900  1.00  0.00           H
ATOM   2982 2HB  SER A 193      70.435 -11.005  -9.728  1.00  0.00           H
ATOM   2983  HG1 SER A 193      71.467 -10.919 -11.673  1.00  0.00           H
ATOM   2984  N   GLU A 194      73.161  -8.145 -11.163  1.00 20.24           N
ATOM   2985  CA  GLU A 194      74.522  -7.661 -11.416  1.00 18.73           C
ATOM   2986  C   GLU A 194      74.577  -6.143 -11.369  1.00 18.39           C
ATOM   2987  O   GLU A 194      75.655  -5.559 -11.274  1.00 20.26           O
ATOM   2988  CB  GLU A 194      75.041  -8.209 -12.763  1.00 20.88           C
ATOM   2989  CG  GLU A 194      74.875  -9.748 -12.781  1.00 22.26           C
ATOM   2990  CD  GLU A 194      73.758 -10.151 -13.705  1.00 21.34           C
ATOM   2991  OE1 GLU A 194      72.684  -9.482 -13.714  1.00 22.21           O
ATOM   2992  OE2 GLU A 194      73.845 -11.161 -14.461  1.00 21.94           O1-
ATOM   2993  HN  GLU A 194      72.512  -8.309 -11.926  1.00  0.00           H
ATOM   2994  HA  GLU A 194      75.192  -8.024 -10.635  1.00  0.00           H
ATOM   2995 1HB  GLU A 194      74.522  -7.722 -13.594  1.00  0.00           H
ATOM   2996 2HB  GLU A 194      76.090  -7.947 -12.900  1.00  0.00           H
ATOM   2997 1HG  GLU A 194      75.785 -10.214 -13.158  1.00  0.00           H
ATOM   2998 2HG  GLU A 194      74.680 -10.181 -11.801  1.00  0.00           H
ATOM   2999  N   GLY A 195      73.408  -5.511 -11.462  1.00 18.15           N
ATOM   3000  CA  GLY A 195      73.298  -4.070 -11.550  1.00 19.15           C
ATOM   3001  C   GLY A 195      72.576  -3.447 -10.386  1.00 18.68           C
ATOM   3002  O   GLY A 195      73.020  -3.516  -9.241  1.00 21.92           O
ATOM   3003  HN  GLY A 195      72.544  -6.045 -11.476  1.00  0.00           H
ATOM   3004 1HA  GLY A 195      72.772  -3.847 -12.479  1.00  0.00           H
ATOM   3005 2HA  GLY A 195      74.266  -3.577 -11.641  1.00  0.00           H
ATOM   3006  N   ALA A 196      71.449  -2.812 -10.653  1.00 19.29           N
ATOM   3007  CA  ALA A 196      70.687  -2.122  -9.580  1.00 20.59           C
ATOM   3008  C   ALA A 196      69.944  -3.027  -8.628  1.00 20.89           C
ATOM   3009  O   ALA A 196      69.544  -2.585  -7.539  1.00 22.52           O
ATOM   3010  CB  ALA A 196      69.701  -1.145 -10.247  1.00 22.01           C
ATOM   3011  HN  ALA A 196      71.077  -2.799 -11.605  1.00  0.00           H
ATOM   3012  HA  ALA A 196      71.358  -1.514  -8.994  1.00  0.00           H
ATOM   3013 1HB  ALA A 196      70.232  -0.348 -10.767  1.00  0.00           H
ATOM   3014 2HB  ALA A 196      69.092  -1.667 -10.979  1.00  0.00           H
ATOM   3015 3HB  ALA A 196      69.060  -0.678  -9.499  1.00  0.00           H
ATOM   3016  N   GLY A 197      69.731  -4.302  -8.946  1.00 20.28           N
ATOM   3017  CA  GLY A 197      69.090  -5.173  -7.975  1.00 20.94           C
ATOM   3018  C   GLY A 197      67.621  -4.898  -7.796  1.00 23.13           C
ATOM   3019  O   GLY A 197      66.997  -5.201  -6.741  1.00 28.42           O
ATOM   3020  HN  GLY A 197      70.110  -4.710  -9.794  1.00  0.00           H
ATOM   3021 1HA  GLY A 197      69.595  -5.110  -7.008  1.00  0.00           H
ATOM   3022 2HA  GLY A 197      69.226  -6.192  -8.324  1.00  0.00           H
ATOM   3023  N   ILE A 198      66.978  -4.350  -8.820  1.00 23.32           N
ATOM   3024  CA  ILE A 198      65.534  -4.104  -8.759  1.00 24.84           C
ATOM   3025  C   ILE A 198      64.704  -5.283  -9.222  1.00 21.91           C
ATOM   3026  O   ILE A 198      63.526  -5.308  -8.843  1.00 27.66           O
ATOM   3027  CB  ILE A 198      65.182  -2.894  -9.634  1.00 30.60           C
ATOM   3028  CG2 ILE A 198      63.682  -2.671  -9.740  1.00 38.78           C
ATOM   3029  CG1 ILE A 198      65.893  -1.597  -9.168  1.00 34.12           C
ATOM   3030  CD1 ILE A 198      66.426  -0.840 -10.396  1.00 42.25           C
ATOM   3031  HN  ILE A 198      67.469  -4.210  -9.694  1.00  0.00           H
ATOM   3032  HA  ILE A 198      65.228  -3.871  -7.736  1.00  0.00           H
ATOM   3033  HB  ILE A 198      65.526  -3.139 -10.641  1.00  0.00           H
ATOM   3034 1HG2 ILE A 198      63.472  -1.698 -10.183  1.00  0.00           H
ATOM   3035 2HG2 ILE A 198      63.181  -3.392 -10.387  1.00  0.00           H
ATOM   3036 3HG2 ILE A 198      63.198  -2.685  -8.762  1.00  0.00           H
ATOM   3037 1HG1 ILE A 198      65.233  -0.968  -8.569  1.00  0.00           H
ATOM   3038 2HG1 ILE A 198      66.740  -1.821  -8.516  1.00  0.00           H
ATOM   3039  HD1 ILE A 198      67.026   0.021 -10.104  1.00  0.00           H
ATOM   3040  HD2 ILE A 198      67.007  -1.480 -11.053  1.00  0.00           H
ATOM   3041  HD3 ILE A 198      65.597  -0.457 -10.991  1.00  0.00           H
ATOM   3042  N   VAL A 199      65.245  -6.196 -10.003  1.00 20.53           N
ATOM   3043  CA  VAL A 199      64.577  -7.471 -10.393  1.00 22.31           C
ATOM   3044  C   VAL A 199      65.357  -8.608  -9.749  1.00 20.97           C
ATOM   3045  O   VAL A 199      66.594  -8.701  -9.877  1.00 25.58           O
ATOM   3046  CB  VAL A 199      64.632  -7.594 -11.930  1.00 24.39           C
ATOM   3047  CG1 VAL A 199      64.159  -8.942 -12.475  1.00 24.53           C
ATOM   3048  CG2 VAL A 199      63.840  -6.465 -12.619  1.00 25.11           C
ATOM   3049  HN  VAL A 199      66.199  -6.041 -10.313  1.00  0.00           H
ATOM   3050  HA  VAL A 199      63.531  -7.432 -10.111  1.00  0.00           H
ATOM   3051  HB  VAL A 199      65.675  -7.489 -12.239  1.00  0.00           H
ATOM   3052 1HG1 VAL A 199      64.187  -8.952 -13.565  1.00  0.00           H
ATOM   3053 2HG1 VAL A 199      64.793  -9.767 -12.148  1.00  0.00           H
ATOM   3054 3HG1 VAL A 199      63.136  -9.149 -12.162  1.00  0.00           H
ATOM   3055 1HG2 VAL A 199      63.831  -6.589 -13.700  1.00  0.00           H
ATOM   3056 2HG2 VAL A 199      62.804  -6.439 -12.281  1.00  0.00           H
ATOM   3057 3HG2 VAL A 199      64.274  -5.487 -12.408  1.00  0.00           H
ATOM   3058  N   PRO A 200      64.676  -9.484  -9.011  1.00 20.63           N
ATOM   3059  CA  PRO A 200      65.415 -10.531  -8.301  1.00 22.07           C
ATOM   3060  C   PRO A 200      66.070 -11.499  -9.257  1.00 21.96           C
ATOM   3061  O   PRO A 200      65.641 -11.642 -10.397  1.00 21.78           O
ATOM   3062  CD  PRO A 200      63.224  -9.552  -8.776  1.00 24.98           C
ATOM   3063  CB  PRO A 200      64.310 -11.272  -7.531  1.00 26.34           C
ATOM   3064  CG  PRO A 200      63.168 -10.320  -7.474  1.00 27.68           C
ATOM   3065 1HD  PRO A 200      62.735  -8.589  -8.623  1.00  0.00           H
ATOM   3066 2HD  PRO A 200      62.732 -10.080  -9.594  1.00  0.00           H
ATOM   3067  HA  PRO A 200      66.142 -10.073  -7.626  1.00  0.00           H
ATOM   3068 1HB  PRO A 200      64.641 -11.573  -6.536  1.00  0.00           H
ATOM   3069 2HB  PRO A 200      63.987 -12.178  -8.050  1.00  0.00           H
ATOM   3070 1HG  PRO A 200      63.313  -9.627  -6.642  1.00  0.00           H
ATOM   3071 2HG  PRO A 200      62.206 -10.812  -7.320  1.00  0.00           H
ATOM   3072  N   LEU A 201      67.064 -12.216  -8.745  1.00 21.89           N
ATOM   3073  CA  LEU A 201      67.850 -13.106  -9.578  1.00 20.47           C
ATOM   3074  C   LEU A 201      66.986 -14.194 -10.196  1.00 20.91           C
ATOM   3075  O   LEU A 201      67.288 -14.620 -11.302  1.00 20.49           O
ATOM   3076  CB  LEU A 201      68.949 -13.735  -8.705  1.00 20.08           C
ATOM   3077  CG  LEU A 201      69.848 -14.761  -9.318  1.00 19.65           C
ATOM   3078  CD1 LEU A 201      70.558 -14.233 -10.572  1.00 22.43           C
ATOM   3079  CD2 LEU A 201      70.863 -15.249  -8.292  1.00 24.33           C
ATOM   3080  HN  LEU A 201      67.393 -11.993  -7.819  1.00  0.00           H
ATOM   3081  HA  LEU A 201      68.309 -12.507 -10.367  1.00  0.00           H
ATOM   3082 1HB  LEU A 201      69.572 -12.925  -8.322  1.00  0.00           H
ATOM   3083 2HB  LEU A 201      68.482 -14.184  -7.828  1.00  0.00           H
ATOM   3084  HG  LEU A 201      69.255 -15.631  -9.609  1.00  0.00           H
ATOM   3085 1HD1 LEU A 201      71.166 -15.010 -11.031  1.00  0.00           H
ATOM   3086 2HD1 LEU A 201      69.870 -13.891 -11.345  1.00  0.00           H
ATOM   3087 3HD1 LEU A 201      71.218 -13.399 -10.339  1.00  0.00           H
ATOM   3088 1HD2 LEU A 201      71.426 -16.105  -8.660  1.00  0.00           H
ATOM   3089 2HD2 LEU A 201      71.579 -14.462  -8.071  1.00  0.00           H
ATOM   3090 3HD2 LEU A 201      70.383 -15.557  -7.365  1.00  0.00           H
ATOM   3091  N   ASN A 202      65.966 -14.635  -9.476  1.00 22.87           N
ATOM   3092  CA  ASN A 202      65.085 -15.662 -10.077  1.00 22.12           C
ATOM   3093  C   ASN A 202      64.477 -15.172 -11.376  1.00 22.76           C
ATOM   3094  O   ASN A 202      64.529 -15.828 -12.421  1.00 22.50           O
ATOM   3095  CB  ASN A 202      64.026 -16.015  -9.017  1.00 27.58           C
ATOM   3096  CG  ASN A 202      63.011 -16.975  -9.621  1.00 28.54           C
ATOM   3097  OD1 ASN A 202      61.795 -16.729  -9.595  1.00 36.59           O
ATOM   3098  ND2 ASN A 202      63.556 -18.057 -10.174  1.00 35.87           N
ATOM   3099  HN  ASN A 202      65.866 -14.343  -8.506  1.00  0.00           H
ATOM   3100  HA  ASN A 202      65.664 -16.526 -10.346  1.00  0.00           H
ATOM   3101 1HB  ASN A 202      64.484 -16.471  -8.140  1.00  0.00           H
ATOM   3102 2HB  ASN A 202      63.495 -15.125  -8.675  1.00  0.00           H
ATOM   3103 1HD2 ASN A 202      62.949 -18.781 -10.532  1.00  0.00           H
ATOM   3104 2HD2 ASN A 202      64.549 -18.211 -10.114  1.00  0.00           H
ATOM   3105  N   ILE A 203      63.882 -13.986 -11.344  1.00 22.91           N
ATOM   3106  CA  ILE A 203      63.303 -13.413 -12.574  1.00 22.69           C
ATOM   3107  C   ILE A 203      64.347 -13.057 -13.599  1.00 22.15           C
ATOM   3108  O   ILE A 203      64.179 -13.241 -14.817  1.00 21.63           O
ATOM   3109  CB  ILE A 203      62.439 -12.216 -12.151  1.00 23.21           C
ATOM   3110  CG2 ILE A 203      62.023 -11.445 -13.380  1.00 27.07           C
ATOM   3111  CG1 ILE A 203      61.275 -12.746 -11.313  1.00 24.80           C
ATOM   3112  CD1 ILE A 203      60.543 -13.857 -12.042  1.00 32.29           C
ATOM   3113  HN  ILE A 203      63.962 -13.404 -10.524  1.00  0.00           H
ATOM   3114  HA  ILE A 203      62.724 -14.173 -13.095  1.00  0.00           H
ATOM   3115  HB  ILE A 203      63.031 -11.539 -11.532  1.00  0.00           H
ATOM   3116 1HG2 ILE A 203      61.280 -10.689 -13.125  1.00  0.00           H
ATOM   3117 2HG2 ILE A 203      62.843 -10.908 -13.857  1.00  0.00           H
ATOM   3118 3HG2 ILE A 203      61.577 -12.081 -14.145  1.00  0.00           H
ATOM   3119 1HG1 ILE A 203      61.606 -13.103 -10.336  1.00  0.00           H
ATOM   3120 2HG1 ILE A 203      60.583 -11.928 -11.105  1.00  0.00           H
ATOM   3121  HD1 ILE A 203      59.569 -14.011 -11.577  1.00  0.00           H
ATOM   3122  HD2 ILE A 203      60.348 -13.639 -13.091  1.00  0.00           H
ATOM   3123  HD3 ILE A 203      61.046 -14.822 -11.961  1.00  0.00           H
ATOM   3124  N   GLU A 204      65.478 -12.511 -13.175  1.00 21.30           N
ATOM   3125  CA  GLU A 204      66.571 -12.252 -14.120  1.00 20.20           C
ATOM   3126  C   GLU A 204      66.959 -13.497 -14.909  1.00 18.91           C
ATOM   3127  O   GLU A 204      67.189 -13.400 -16.113  1.00 17.84           O
ATOM   3128  CB  GLU A 204      67.778 -11.786 -13.323  1.00 20.85           C
ATOM   3129  CG  GLU A 204      68.985 -11.583 -14.232  1.00 21.61           C
ATOM   3130  CD  GLU A 204      70.178 -11.190 -13.396  1.00 22.11           C
ATOM   3131  OE1 GLU A 204      69.946 -10.686 -12.281  1.00 19.58           O
ATOM   3132  OE2 GLU A 204      71.304 -11.434 -13.868  1.00 22.59           O1-
ATOM   3133  HN  GLU A 204      65.598 -12.276 -12.192  1.00  0.00           H
ATOM   3134  HA  GLU A 204      66.265 -11.472 -14.820  1.00  0.00           H
ATOM   3135 1HB  GLU A 204      67.534 -10.856 -12.805  1.00  0.00           H
ATOM   3136 2HB  GLU A 204      68.039 -12.512 -12.558  1.00  0.00           H
ATOM   3137 1HG  GLU A 204      69.297 -12.467 -14.784  1.00  0.00           H
ATOM   3138 2HG  GLU A 204      68.803 -10.791 -14.955  1.00  0.00           H
ATOM   3139  N   THR A 205      67.019 -14.618 -14.205  1.00 18.97           N
ATOM   3140  CA  THR A 205      67.505 -15.872 -14.795  1.00 17.60           C
ATOM   3141  C   THR A 205      66.481 -16.321 -15.807  1.00 16.86           C
ATOM   3142  O   THR A 205      66.841 -16.764 -16.901  1.00 17.52           O
ATOM   3143  CB  THR A 205      67.759 -16.932 -13.723  1.00 16.19           C
ATOM   3144  OG1 THR A 205      68.728 -16.406 -12.804  1.00 17.65           O
ATOM   3145  CG2 THR A 205      68.309 -18.219 -14.366  1.00 17.20           C
ATOM   3146  HN  THR A 205      66.857 -14.561 -13.206  1.00  0.00           H
ATOM   3147  HA  THR A 205      68.433 -15.657 -15.328  1.00  0.00           H
ATOM   3148  HB  THR A 205      66.828 -17.144 -13.194  1.00  0.00           H
ATOM   3149  HG1 THR A 205      68.329 -15.703 -12.286  1.00  0.00           H
ATOM   3150 1HG2 THR A 205      68.439 -18.985 -13.603  1.00  0.00           H
ATOM   3151 2HG2 THR A 205      67.669 -18.645 -15.135  1.00  0.00           H
ATOM   3152 3HG2 THR A 205      69.287 -18.061 -14.811  1.00  0.00           H
ATOM   3153  N   LEU A 206      65.210 -16.148 -15.460  1.00 17.81           N
ATOM   3154  CA  LEU A 206      64.121 -16.400 -16.384  1.00 18.86           C
ATOM   3155  C   LEU A 206      64.282 -15.563 -17.654  1.00 18.70           C
ATOM   3156  O   LEU A 206      64.172 -16.077 -18.770  1.00 18.92           O
ATOM   3157  CB  LEU A 206      62.775 -16.124 -15.697  1.00 18.66           C
ATOM   3158  CG  LEU A 206      61.571 -16.156 -16.642  1.00 21.59           C
ATOM   3159  CD1 LEU A 206      61.374 -17.491 -17.344  1.00 21.60           C
ATOM   3160  CD2 LEU A 206      60.277 -15.797 -15.880  1.00 24.55           C
ATOM   3161  HN  LEU A 206      65.001 -15.722 -14.564  1.00  0.00           H
ATOM   3162  HA  LEU A 206      64.161 -17.451 -16.674  1.00  0.00           H
ATOM   3163 1HB  LEU A 206      62.626 -16.839 -14.891  1.00  0.00           H
ATOM   3164 2HB  LEU A 206      62.788 -15.149 -15.222  1.00  0.00           H
ATOM   3165  HG  LEU A 206      61.678 -15.386 -17.409  1.00  0.00           H
ATOM   3166 1HD1 LEU A 206      60.515 -17.459 -18.014  1.00  0.00           H
ATOM   3167 2HD1 LEU A 206      62.232 -17.766 -17.953  1.00  0.00           H
ATOM   3168 3HD1 LEU A 206      61.195 -18.287 -16.627  1.00  0.00           H
ATOM   3169 1HD2 LEU A 206      59.414 -15.773 -16.547  1.00  0.00           H
ATOM   3170 2HD2 LEU A 206      60.065 -16.518 -15.090  1.00  0.00           H
ATOM   3171 3HD2 LEU A 206      60.352 -14.812 -15.417  1.00  0.00           H
ATOM   3172  N   LEU A 207      64.504 -14.258 -17.477  1.00 17.81           N
ATOM   3173  CA  LEU A 207      64.618 -13.374 -18.628  1.00 16.99           C
ATOM   3174  C   LEU A 207      65.776 -13.761 -19.512  1.00 16.68           C
ATOM   3175  O   LEU A 207      65.601 -13.831 -20.717  1.00 16.05           O
ATOM   3176  CB  LEU A 207      64.789 -11.917 -18.164  1.00 18.88           C
ATOM   3177  CG  LEU A 207      63.584 -11.345 -17.379  1.00 20.12           C
ATOM   3178  CD1 LEU A 207      63.939  -9.974 -16.846  1.00 19.10           C
ATOM   3179  CD2 LEU A 207      62.329 -11.259 -18.232  1.00 27.20           C
ATOM   3180  HN  LEU A 207      64.548 -13.870 -16.537  1.00  0.00           H
ATOM   3181  HA  LEU A 207      63.713 -13.464 -19.231  1.00  0.00           H
ATOM   3182 1HB  LEU A 207      65.689 -11.838 -17.552  1.00  0.00           H
ATOM   3183 2HB  LEU A 207      64.981 -11.284 -19.033  1.00  0.00           H
ATOM   3184  HG  LEU A 207      63.333 -11.978 -16.539  1.00  0.00           H
ATOM   3185 1HD1 LEU A 207      63.134  -9.566 -16.234  1.00  0.00           H
ATOM   3186 2HD1 LEU A 207      64.828 -10.009 -16.215  1.00  0.00           H
ATOM   3187 3HD1 LEU A 207      64.131  -9.263 -17.650  1.00  0.00           H
ATOM   3188 1HD2 LEU A 207      61.517 -10.774 -17.689  1.00  0.00           H
ATOM   3189 2HD2 LEU A 207      62.500 -10.687 -19.145  1.00  0.00           H
ATOM   3190 3HD2 LEU A 207      61.964 -12.245 -18.518  1.00  0.00           H
ATOM   3191  N   PHE A 208      66.967 -13.996 -18.972  1.00 15.19           N
ATOM   3192  CA  PHE A 208      68.081 -14.387 -19.815  1.00 15.76           C
ATOM   3193  C   PHE A 208      67.842 -15.734 -20.501  1.00 15.17           C
ATOM   3194  O   PHE A 208      68.353 -15.917 -21.591  1.00 15.49           O
ATOM   3195  CB  PHE A 208      69.323 -14.530 -18.929  1.00 16.61           C
ATOM   3196  CG  PHE A 208      70.039 -13.213 -18.707  1.00 14.79           C
ATOM   3197  CD1 PHE A 208      70.186 -12.248 -19.699  1.00 15.13           C
ATOM   3198  CE1 PHE A 208      70.861 -11.048 -19.461  1.00 16.76           C
ATOM   3199  CZ  PHE A 208      71.457 -10.787 -18.213  1.00 15.45           C
ATOM   3200  CD2 PHE A 208      70.575 -12.908 -17.472  1.00 16.04           C
ATOM   3201  CE2 PHE A 208      71.298 -11.757 -17.235  1.00 15.91           C
ATOM   3202  HN  PHE A 208      67.101 -13.844 -17.974  1.00  0.00           H
ATOM   3203  HA  PHE A 208      68.201 -13.667 -20.621  1.00  0.00           H
ATOM   3204 1HB  PHE A 208      69.084 -15.010 -17.979  1.00  0.00           H
ATOM   3205 2HB  PHE A 208      70.059 -15.174 -19.418  1.00  0.00           H
ATOM   3206  HD1 PHE A 208      69.819 -12.406 -20.701  1.00  0.00           H
ATOM   3207  HE1 PHE A 208      70.950 -10.318 -20.251  1.00  0.00           H
ATOM   3208  HZ  PHE A 208      71.991  -9.869 -18.016  1.00  0.00           H
ATOM   3209  HD2 PHE A 208      70.465 -13.609 -16.658  1.00  0.00           H
ATOM   3210  HE2 PHE A 208      71.720 -11.584 -16.256  1.00  0.00           H
ATOM   3211  N   MET A 209      67.096 -16.627 -19.859  1.00 15.18           N
ATOM   3212  CA  MET A 209      66.822 -17.942 -20.460  1.00 15.92           C
ATOM   3213  C   MET A 209      65.938 -17.783 -21.693  1.00 16.20           C
ATOM   3214  O   MET A 209      66.219 -18.376 -22.760  1.00 16.70           O
ATOM   3215  CB  MET A 209      66.199 -18.869 -19.420  1.00 16.34           C
ATOM   3216  CG  MET A 209      66.018 -20.306 -19.901  1.00 16.66           C
ATOM   3217  SD  MET A 209      64.469 -20.512 -20.816  1.00 18.43           S
ATOM   3218  CE  MET A 209      63.286 -20.514 -19.456  1.00 18.13           C
ATOM   3219  HN  MET A 209      66.674 -16.371 -18.974  1.00  0.00           H
ATOM   3220  HA  MET A 209      67.757 -18.377 -20.810  1.00  0.00           H
ATOM   3221 1HB  MET A 209      66.867 -18.905 -18.561  1.00  0.00           H
ATOM   3222 2HB  MET A 209      65.263 -18.460 -19.042  1.00  0.00           H
ATOM   3223 1HG  MET A 209      66.854 -20.608 -20.533  1.00  0.00           H
ATOM   3224 2HG  MET A 209      65.999 -20.993 -19.062  1.00  0.00           H
ATOM   3225 1HE  MET A 209      62.285 -20.722 -19.833  1.00  0.00           H
ATOM   3226 2HE  MET A 209      63.570 -21.268 -18.724  1.00  0.00           H
ATOM   3227 3HE  MET A 209      63.265 -19.544 -18.963  1.00  0.00           H
ATOM   3228  N   VAL A 210      64.905 -16.946 -21.561  1.00 16.18           N
ATOM   3229  CA  VAL A 210      64.062 -16.690 -22.744  1.00 16.98           C
ATOM   3230  C   VAL A 210      64.824 -15.988 -23.851  1.00 16.70           C
ATOM   3231  O   VAL A 210      64.714 -16.392 -25.008  1.00 16.24           O
ATOM   3232  CB  VAL A 210      62.814 -15.884 -22.365  1.00 18.37           C
ATOM   3233  CG1 VAL A 210      61.994 -15.479 -23.588  1.00 22.24           C
ATOM   3234  CG2 VAL A 210      61.949 -16.766 -21.433  1.00 22.04           C
ATOM   3235  HN  VAL A 210      64.722 -16.479 -20.678  1.00  0.00           H
ATOM   3236  HA  VAL A 210      63.744 -17.655 -23.147  1.00  0.00           H
ATOM   3237  HB  VAL A 210      63.109 -14.979 -21.827  1.00  0.00           H
ATOM   3238 1HG1 VAL A 210      61.038 -15.050 -23.288  1.00  0.00           H
ATOM   3239 2HG1 VAL A 210      62.486 -14.716 -24.193  1.00  0.00           H
ATOM   3240 3HG1 VAL A 210      61.778 -16.331 -24.234  1.00  0.00           H
ATOM   3241 1HG2 VAL A 210      61.049 -16.237 -21.117  1.00  0.00           H
ATOM   3242 2HG2 VAL A 210      61.636 -17.688 -21.923  1.00  0.00           H
ATOM   3243 3HG2 VAL A 210      62.479 -17.045 -20.522  1.00  0.00           H
ATOM   3244  N   LEU A 211      65.585 -14.956 -23.490  1.00 15.87           N
ATOM   3245  CA  LEU A 211      66.428 -14.302 -24.522  1.00 16.75           C
ATOM   3246  C   LEU A 211      67.395 -15.274 -25.155  1.00 15.10           C
ATOM   3247  O   LEU A 211      67.571 -15.282 -26.383  1.00 15.79           O
ATOM   3248  CB  LEU A 211      67.219 -13.136 -23.889  1.00 16.91           C
ATOM   3249  CG  LEU A 211      66.371 -11.951 -23.411  1.00 16.05           C
ATOM   3250  CD1 LEU A 211      67.201 -11.011 -22.545  1.00 15.87           C
ATOM   3251  CD2 LEU A 211      65.758 -11.254 -24.628  1.00 15.82           C
ATOM   3252  HN  LEU A 211      65.640 -14.659 -22.519  1.00  0.00           H
ATOM   3253  HA  LEU A 211      65.788 -13.933 -25.323  1.00  0.00           H
ATOM   3254 1HB  LEU A 211      67.814 -13.522 -23.059  1.00  0.00           H
ATOM   3255 2HB  LEU A 211      67.953 -12.773 -24.610  1.00  0.00           H
ATOM   3256  HG  LEU A 211      65.554 -12.318 -22.789  1.00  0.00           H
ATOM   3257 1HD1 LEU A 211      66.616 -10.150 -22.222  1.00  0.00           H
ATOM   3258 2HD1 LEU A 211      67.563 -11.512 -21.647  1.00  0.00           H
ATOM   3259 3HD1 LEU A 211      68.071 -10.632 -23.085  1.00  0.00           H
ATOM   3260 1HD2 LEU A 211      65.225 -10.352 -24.326  1.00  0.00           H
ATOM   3261 2HD2 LEU A 211      66.520 -10.952 -25.349  1.00  0.00           H
ATOM   3262 3HD2 LEU A 211      65.029 -11.880 -25.138  1.00  0.00           H
ATOM   3263  N   ASP A 212      68.115 -16.076 -24.334  1.00 14.78           N
ATOM   3264  CA  ASP A 212      69.185 -16.916 -24.881  1.00 14.67           C
ATOM   3265  C   ASP A 212      68.599 -17.965 -25.807  1.00 15.11           C
ATOM   3266  O   ASP A 212      69.114 -18.259 -26.905  1.00 15.27           O
ATOM   3267  CB  ASP A 212      70.010 -17.590 -23.763  1.00 14.40           C
ATOM   3268  CG  ASP A 212      71.019 -16.724 -22.999  1.00 14.56           C
ATOM   3269  OD1 ASP A 212      71.506 -15.677 -23.465  1.00 14.68           O
ATOM   3270  OD2 ASP A 212      71.442 -17.259 -21.907  1.00 15.16           O1-
ATOM   3271  HN  ASP A 212      68.046 -15.972 -23.321  1.00  0.00           H
ATOM   3272  HA  ASP A 212      69.855 -16.304 -25.486  1.00  0.00           H
ATOM   3273 1HB  ASP A 212      69.343 -18.063 -23.042  1.00  0.00           H
ATOM   3274 2HB  ASP A 212      70.598 -18.395 -24.197  1.00  0.00           H
ATOM   3275  N   VAL A 213      67.498 -18.603 -25.349  1.00 15.56           N
ATOM   3276  CA  VAL A 213      66.945 -19.683 -26.221  1.00 15.50           C
ATOM   3277  C   VAL A 213      66.447 -19.065 -27.522  1.00 16.24           C
ATOM   3278  O   VAL A 213      66.608 -19.636 -28.615  1.00 16.30           O
ATOM   3279  CB  VAL A 213      65.796 -20.406 -25.484  1.00 15.84           C
ATOM   3280  CG1 VAL A 213      65.001 -21.300 -26.438  1.00 18.29           C
ATOM   3281  CG2 VAL A 213      66.397 -21.216 -24.323  1.00 16.49           C
ATOM   3282  HN  VAL A 213      67.094 -18.390 -24.438  1.00  0.00           H
ATOM   3283  HA  VAL A 213      67.730 -20.401 -26.469  1.00  0.00           H
ATOM   3284  HB  VAL A 213      65.112 -19.663 -25.066  1.00  0.00           H
ATOM   3285 1HG1 VAL A 213      64.293 -21.913 -25.881  1.00  0.00           H
ATOM   3286 2HG1 VAL A 213      64.404 -20.737 -27.156  1.00  0.00           H
ATOM   3287 3HG1 VAL A 213      65.651 -21.981 -26.989  1.00  0.00           H
ATOM   3288 1HG2 VAL A 213      65.612 -21.669 -23.717  1.00  0.00           H
ATOM   3289 2HG2 VAL A 213      67.042 -22.019 -24.682  1.00  0.00           H
ATOM   3290 3HG2 VAL A 213      66.993 -20.602 -23.648  1.00  0.00           H
ATOM   3291  N   SER A 214      65.846 -17.860 -27.448  1.00 15.73           N
ATOM   3292  CA  SER A 214      65.401 -17.191 -28.666  1.00 15.74           C
ATOM   3293  C   SER A 214      66.540 -16.736 -29.599  1.00 15.88           C
ATOM   3294  O   SER A 214      66.412 -16.850 -30.801  1.00 16.79           O
ATOM   3295  CB  SER A 214      64.581 -15.961 -28.278  1.00 17.30           C
ATOM   3296  OG  SER A 214      63.387 -16.270 -27.567  1.00 17.47           O
ATOM   3297  HN  SER A 214      65.736 -17.401 -26.549  1.00  0.00           H
ATOM   3298  HA  SER A 214      64.757 -17.870 -29.229  1.00  0.00           H
ATOM   3299 1HB  SER A 214      65.174 -15.258 -27.688  1.00  0.00           H
ATOM   3300 2HB  SER A 214      64.286 -15.421 -29.180  1.00  0.00           H
ATOM   3301  HG1 SER A 214      63.629 -16.439 -26.657  1.00  0.00           H
ATOM   3302  N   ALA A 215      67.602 -16.218 -29.002  1.00 15.21           N
ATOM   3303  CA  ALA A 215      68.701 -15.654 -29.750  1.00 15.03           C
ATOM   3304  C   ALA A 215      69.629 -16.756 -30.328  1.00 14.32           C
ATOM   3305  O   ALA A 215      70.418 -16.471 -31.208  1.00 16.10           O
ATOM   3306  CB  ALA A 215      69.562 -14.750 -28.865  1.00 14.31           C
ATOM   3307  HN  ALA A 215      67.603 -16.093 -27.988  1.00  0.00           H
ATOM   3308  HA  ALA A 215      68.320 -15.063 -30.586  1.00  0.00           H
ATOM   3309 1HB  ALA A 215      68.976 -13.937 -28.436  1.00  0.00           H
ATOM   3310 2HB  ALA A 215      70.006 -15.295 -28.030  1.00  0.00           H
ATOM   3311 3HB  ALA A 215      70.371 -14.288 -29.430  1.00  0.00           H
ATOM   3312  N   LYS A 216      69.486 -17.998 -29.837  1.00 14.96           N
ATOM   3313  CA  LYS A 216      70.336 -19.096 -30.266  1.00 15.17           C
ATOM   3314  C   LYS A 216      69.539 -20.141 -31.021  1.00 15.55           C
ATOM   3315  O   LYS A 216      69.751 -20.405 -32.199  1.00 16.48           O
ATOM   3316  CB  LYS A 216      71.004 -19.773 -29.046  1.00 14.78           C
ATOM   3317  CG  LYS A 216      72.029 -18.842 -28.396  1.00 15.32           C
ATOM   3318  CD  LYS A 216      72.924 -19.525 -27.365  1.00 15.44           C
ATOM   3319  CE  LYS A 216      74.077 -18.609 -26.964  1.00 14.19           C
ATOM   3320  NZ  LYS A 216      73.612 -17.447 -26.223  1.00 14.80           N1+
ATOM   3321  HN  LYS A 216      68.893 -18.113 -29.022  1.00  0.00           H
ATOM   3322  HA  LYS A 216      71.124 -18.766 -30.948  1.00  0.00           H
ATOM   3323 1HB  LYS A 216      70.266 -20.088 -28.307  1.00  0.00           H
ATOM   3324 2HB  LYS A 216      71.500 -20.690 -29.370  1.00  0.00           H
ATOM   3325 1HG  LYS A 216      72.649 -18.409 -29.180  1.00  0.00           H
ATOM   3326 2HG  LYS A 216      71.501 -18.007 -27.933  1.00  0.00           H
ATOM   3327 1HD  LYS A 216      72.359 -19.812 -26.479  1.00  0.00           H
ATOM   3328 2HD  LYS A 216      73.340 -20.449 -27.768  1.00  0.00           H
ATOM   3329 1HE  LYS A 216      74.786 -19.125 -26.324  1.00  0.00           H
ATOM   3330 2HE  LYS A 216      74.620 -18.258 -27.837  1.00  0.00           H
ATOM   3331 1HZ  LYS A 216      73.465 -17.620 -25.216  1.00  0.00           H
ATOM   3332  N   VAL A 217      68.548 -20.737 -30.352  1.00 15.62           N
ATOM   3333  CA  VAL A 217      67.713 -21.750 -31.013  1.00 16.62           C
ATOM   3334  C   VAL A 217      66.697 -21.104 -31.960  1.00 17.40           C
ATOM   3335  O   VAL A 217      66.483 -21.601 -33.083  1.00 17.71           O
ATOM   3336  CB  VAL A 217      67.006 -22.696 -29.982  1.00 16.88           C
ATOM   3337  CG1 VAL A 217      66.185 -23.697 -30.808  1.00 18.40           C
ATOM   3338  CG2 VAL A 217      67.989 -23.408 -29.061  1.00 17.32           C
ATOM   3339  HN  VAL A 217      68.279 -20.412 -29.430  1.00  0.00           H
ATOM   3340  HA  VAL A 217      68.361 -22.378 -31.628  1.00  0.00           H
ATOM   3341  HB  VAL A 217      66.316 -22.119 -29.364  1.00  0.00           H
ATOM   3342 1HG1 VAL A 217      65.798 -24.489 -30.165  1.00  0.00           H
ATOM   3343 2HG1 VAL A 217      65.308 -23.252 -31.278  1.00  0.00           H
ATOM   3344 3HG1 VAL A 217      66.780 -24.183 -31.583  1.00  0.00           H
ATOM   3345 1HG2 VAL A 217      67.481 -24.104 -28.391  1.00  0.00           H
ATOM   3346 2HG2 VAL A 217      68.734 -23.971 -29.624  1.00  0.00           H
ATOM   3347 3HG2 VAL A 217      68.526 -22.700 -28.428  1.00  0.00           H
ATOM   3348  N   GLY A 218      66.032 -20.049 -31.539  1.00 17.48           N
ATOM   3349  CA  GLY A 218      65.062 -19.369 -32.446  1.00 17.76           C
ATOM   3350  C   GLY A 218      65.772 -18.853 -33.684  1.00 17.44           C
ATOM   3351  O   GLY A 218      65.393 -19.111 -34.831  1.00 19.34           O
ATOM   3352  HN  GLY A 218      66.205 -19.695 -30.602  1.00  0.00           H
ATOM   3353 1HA  GLY A 218      64.588 -18.536 -31.927  1.00  0.00           H
ATOM   3354 2HA  GLY A 218      64.271 -20.060 -32.741  1.00  0.00           H
ATOM   3355  N   PHE A 219      66.849 -18.094 -33.443  1.00 18.56           N
ATOM   3356  CA  PHE A 219      67.707 -17.584 -34.537  1.00 17.66           C
ATOM   3357  C   PHE A 219      68.096 -18.722 -35.447  1.00 18.74           C
ATOM   3358  O   PHE A 219      68.059 -18.671 -36.691  1.00 20.03           O
ATOM   3359  CB  PHE A 219      68.962 -16.881 -33.903  1.00 18.71           C
ATOM   3360  CG  PHE A 219      70.016 -16.332 -34.852  1.00 17.44           C
ATOM   3361  CD1 PHE A 219      70.936 -17.128 -35.527  1.00 18.10           C
ATOM   3362  CE1 PHE A 219      71.940 -16.654 -36.346  1.00 17.69           C
ATOM   3363  CZ  PHE A 219      72.047 -15.285 -36.560  1.00 18.46           C
ATOM   3364  CD2 PHE A 219      70.180 -14.962 -35.072  1.00 18.54           C
ATOM   3365  CE2 PHE A 219      71.142 -14.492 -35.893  1.00 18.52           C
ATOM   3366  HN  PHE A 219      67.037 -17.821 -32.484  1.00  0.00           H
ATOM   3367  HA  PHE A 219      67.142 -16.860 -35.126  1.00  0.00           H
ATOM   3368 1HB  PHE A 219      68.634 -16.073 -33.248  1.00  0.00           H
ATOM   3369 2HB  PHE A 219      69.477 -17.597 -33.261  1.00  0.00           H
ATOM   3370  HD1 PHE A 219      70.899 -18.197 -35.379  1.00  0.00           H
ATOM   3371  HE1 PHE A 219      72.625 -17.342 -36.817  1.00  0.00           H
ATOM   3372  HZ  PHE A 219      72.817 -14.866 -37.193  1.00  0.00           H
ATOM   3373  HD2 PHE A 219      69.524 -14.258 -34.580  1.00  0.00           H
ATOM   3374  HE2 PHE A 219      71.226 -13.424 -36.026  1.00  0.00           H
ATOM   3375  N   GLY A 220      68.632 -19.812 -34.882  1.00 16.82           N
ATOM   3376  CA  GLY A 220      69.154 -20.867 -35.737  1.00 18.20           C
ATOM   3377  C   GLY A 220      68.053 -21.593 -36.500  1.00 19.35           C
ATOM   3378  O   GLY A 220      68.305 -22.043 -37.607  1.00 22.03           O
ATOM   3379  HN  GLY A 220      68.762 -19.868 -33.877  1.00  0.00           H
ATOM   3380 1HA  GLY A 220      69.678 -21.593 -35.116  1.00  0.00           H
ATOM   3381 2HA  GLY A 220      69.890 -20.464 -36.435  1.00  0.00           H
ATOM   3382  N   LEU A 221      66.856 -21.664 -35.932  1.00 19.05           N
ATOM   3383  CA  LEU A 221      65.792 -22.298 -36.712  1.00 18.73           C
ATOM   3384  C   LEU A 221      65.507 -21.441 -37.929  1.00 20.03           C
ATOM   3385  O   LEU A 221      65.264 -21.948 -39.051  1.00 23.32           O
ATOM   3386  CB  LEU A 221      64.557 -22.463 -35.838  1.00 19.98           C
ATOM   3387  CG  LEU A 221      64.602 -23.631 -34.840  1.00 21.71           C
ATOM   3388  CD1 LEU A 221      63.537 -23.452 -33.746  1.00 23.01           C
ATOM   3389  CD2 LEU A 221      64.496 -24.986 -35.533  1.00 23.85           C
ATOM   3390  HN  LEU A 221      66.685 -21.301 -34.997  1.00  0.00           H
ATOM   3391  HA  LEU A 221      66.131 -23.265 -37.080  1.00  0.00           H
ATOM   3392 1HB  LEU A 221      64.387 -21.528 -35.299  1.00  0.00           H
ATOM   3393 2HB  LEU A 221      63.674 -22.581 -36.469  1.00  0.00           H
ATOM   3394  HG  LEU A 221      65.569 -23.601 -34.337  1.00  0.00           H
ATOM   3395 1HD1 LEU A 221      63.584 -24.258 -33.012  1.00  0.00           H
ATOM   3396 2HD1 LEU A 221      63.690 -22.519 -33.201  1.00  0.00           H
ATOM   3397 3HD1 LEU A 221      62.527 -23.433 -34.157  1.00  0.00           H
ATOM   3398 1HD2 LEU A 221      64.660 -25.791 -34.814  1.00  0.00           H
ATOM   3399 2HD2 LEU A 221      63.506 -25.128 -35.966  1.00  0.00           H
ATOM   3400 3HD2 LEU A 221      65.227 -25.089 -36.329  1.00  0.00           H
ATOM   3401  N   ILE A 222      65.463 -20.116 -37.775  1.00 20.10           N
ATOM   3402  CA  ILE A 222      65.197 -19.266 -38.943  1.00 20.79           C
ATOM   3403  C   ILE A 222      66.297 -19.444 -39.969  1.00 21.96           C
ATOM   3404  O   ILE A 222      66.030 -19.648 -41.156  1.00 27.70           O
ATOM   3405  CB  ILE A 222      65.109 -17.814 -38.459  1.00 20.45           C
ATOM   3406  CG2 ILE A 222      65.045 -16.841 -39.629  1.00 23.95           C
ATOM   3407  CG1 ILE A 222      63.947 -17.631 -37.478  1.00 21.60           C
ATOM   3408  CD1 ILE A 222      64.035 -16.323 -36.721  1.00 24.55           C
ATOM   3409  HN  ILE A 222      65.661 -19.700 -36.870  1.00  0.00           H
ATOM   3410  HA  ILE A 222      64.251 -19.557 -39.404  1.00  0.00           H
ATOM   3411  HB  ILE A 222      66.023 -17.598 -37.906  1.00  0.00           H
ATOM   3412 1HG2 ILE A 222      64.944 -15.812 -39.293  1.00  0.00           H
ATOM   3413 2HG2 ILE A 222      65.946 -16.846 -40.245  1.00  0.00           H
ATOM   3414 3HG2 ILE A 222      64.199 -17.056 -40.283  1.00  0.00           H
ATOM   3415 1HG1 ILE A 222      62.997 -17.688 -38.011  1.00  0.00           H
ATOM   3416 2HG1 ILE A 222      63.909 -18.432 -36.741  1.00  0.00           H
ATOM   3417  HD1 ILE A 222      63.253 -16.268 -35.963  1.00  0.00           H
ATOM   3418  HD2 ILE A 222      64.990 -16.228 -36.202  1.00  0.00           H
ATOM   3419  HD3 ILE A 222      63.912 -15.456 -37.368  1.00  0.00           H
ATOM   3420  N   LEU A 223      67.550 -19.425 -39.517  1.00 20.46           N
ATOM   3421  CA  LEU A 223      68.666 -19.502 -40.470  1.00 20.28           C
ATOM   3422  C   LEU A 223      68.632 -20.836 -41.198  1.00 22.45           C
ATOM   3423  O   LEU A 223      68.763 -20.863 -42.415  1.00 24.11           O
ATOM   3424  CB  LEU A 223      69.987 -19.321 -39.678  1.00 19.55           C
ATOM   3425  CG  LEU A 223      71.274 -19.399 -40.533  1.00 17.62           C
ATOM   3426  CD1 LEU A 223      71.265 -18.363 -41.655  1.00 20.70           C
ATOM   3427  CD2 LEU A 223      72.481 -19.219 -39.606  1.00 18.03           C
ATOM   3428  HN  LEU A 223      67.729 -19.257 -38.530  1.00  0.00           H
ATOM   3429  HA  LEU A 223      68.550 -18.697 -41.198  1.00  0.00           H
ATOM   3430 1HB  LEU A 223      69.961 -18.365 -39.152  1.00  0.00           H
ATOM   3431 2HB  LEU A 223      70.042 -20.080 -38.895  1.00  0.00           H
ATOM   3432  HG  LEU A 223      71.357 -20.391 -40.980  1.00  0.00           H
ATOM   3433 1HD1 LEU A 223      72.186 -18.432 -42.238  1.00  0.00           H
ATOM   3434 2HD1 LEU A 223      70.452 -18.504 -42.367  1.00  0.00           H
ATOM   3435 3HD1 LEU A 223      71.229 -17.346 -41.276  1.00  0.00           H
ATOM   3436 1HD2 LEU A 223      73.411 -19.423 -40.135  1.00  0.00           H
ATOM   3437 2HD2 LEU A 223      72.530 -18.206 -39.207  1.00  0.00           H
ATOM   3438 3HD2 LEU A 223      72.429 -19.901 -38.759  1.00  0.00           H
ATOM   3439  N   LEU A 224      68.520 -21.948 -40.479  1.00 23.92           N
ATOM   3440  CA  LEU A 224      68.853 -23.257 -41.055  1.00 23.36           C
ATOM   3441  C   LEU A 224      67.701 -23.775 -41.888  1.00 26.01           C
ATOM   3442  O   LEU A 224      67.782 -24.751 -42.619  1.00 26.47           O
ATOM   3443  CB  LEU A 224      69.308 -24.240 -39.964  1.00 22.51           C
ATOM   3444  CG  LEU A 224      70.665 -23.928 -39.307  1.00 20.38           C
ATOM   3445  CD1 LEU A 224      70.925 -24.909 -38.155  1.00 22.63           C
ATOM   3446  CD2 LEU A 224      71.816 -23.939 -40.267  1.00 23.19           C
ATOM   3447  HN  LEU A 224      68.434 -21.862 -39.467  1.00  0.00           H
ATOM   3448  HA  LEU A 224      69.674 -23.134 -41.762  1.00  0.00           H
ATOM   3449 1HB  LEU A 224      68.538 -24.293 -39.192  1.00  0.00           H
ATOM   3450 2HB  LEU A 224      69.372 -25.241 -40.394  1.00  0.00           H
ATOM   3451  HG  LEU A 224      70.615 -22.926 -38.877  1.00  0.00           H
ATOM   3452 1HD1 LEU A 224      71.900 -24.752 -37.697  1.00  0.00           H
ATOM   3453 2HD1 LEU A 224      70.186 -24.781 -37.363  1.00  0.00           H
ATOM   3454 3HD1 LEU A 224      70.891 -25.948 -38.478  1.00  0.00           H
ATOM   3455 1HD2 LEU A 224      72.759 -23.770 -39.746  1.00  0.00           H
ATOM   3456 2HD2 LEU A 224      71.903 -24.881 -40.805  1.00  0.00           H
ATOM   3457 3HD2 LEU A 224      71.748 -23.140 -41.005  1.00  0.00           H
ATOM   3458  N   ARG A 225      66.567 -23.062 -41.849  1.00 27.61           N
ATOM   3459  CA  ARG A 225      65.449 -23.449 -42.712  1.00 29.90           C
ATOM   3460  C   ARG A 225      65.485 -22.681 -44.023  1.00 29.30           C
ATOM   3461  O   ARG A 225      64.712 -22.905 -44.962  1.00 32.38           O
ATOM   3462  CB  ARG A 225      64.101 -23.217 -42.018  1.00 32.18           C
ATOM   3463  CG  ARG A 225      63.931 -24.256 -40.889  1.00 42.12           C
ATOM   3464  CD  ARG A 225      63.311 -25.520 -41.476  1.00 49.42           C
ATOM   3465  NE  ARG A 225      62.580 -26.346 -40.499  1.00 53.01           N
ATOM   3466  CZ  ARG A 225      61.999 -27.506 -40.779  1.00 55.45           C
ATOM   3467  NH1 ARG A 225      62.061 -27.979 -42.023  1.00 58.35           N
ATOM   3468  NH2 ARG A 225      61.356 -28.184 -39.827  1.00 62.60           N1+
ATOM   3469  HN  ARG A 225      66.513 -22.224 -41.274  1.00  0.00           H
ATOM   3470  HA  ARG A 225      65.485 -24.493 -43.019  1.00  0.00           H
ATOM   3471 1HB  ARG A 225      64.102 -22.210 -41.590  1.00  0.00           H
ATOM   3472 2HB  ARG A 225      63.267 -23.219 -42.724  1.00  0.00           H
ATOM   3473 1HG  ARG A 225      64.871 -24.450 -40.370  1.00  0.00           H
ATOM   3474 2HG  ARG A 225      63.267 -23.820 -40.140  1.00  0.00           H
ATOM   3475 1HD  ARG A 225      62.572 -25.243 -42.231  1.00  0.00           H
ATOM   3476 2HD  ARG A 225      64.066 -26.109 -41.995  1.00  0.00           H
ATOM   3477  HE  ARG A 225      62.378 -25.871 -39.625  1.00  0.00           H
ATOM   3478 1HH1 ARG A 225      61.627 -28.858 -42.282  1.00  0.00           H
ATOM   3479 2HH1 ARG A 225      62.397 -27.418 -42.793  1.00  0.00           H
ATOM   3480 1HH2 ARG A 225      60.901 -29.073 -40.001  1.00  0.00           H
ATOM   3481 2HH2 ARG A 225      61.325 -27.884 -38.859  1.00  0.00           H
ATOM   3482  N   SER A 226      66.408 -21.727 -44.108  1.00 29.06           N
ATOM   3483  CA  SER A 226      66.450 -20.870 -45.295  1.00 28.82           C
ATOM   3484  C   SER A 226      67.329 -21.386 -46.417  1.00 29.92           C
ATOM   3485  O   SER A 226      68.340 -22.034 -46.180  1.00 28.25           O
ATOM   3486  CB  SER A 226      66.988 -19.523 -44.764  1.00 29.72           C
ATOM   3487  OG  SER A 226      68.375 -19.726 -44.577  1.00 28.76           O
ATOM   3488  HN  SER A 226      67.080 -21.559 -43.370  1.00  0.00           H
ATOM   3489  HA  SER A 226      65.441 -20.689 -45.674  1.00  0.00           H
ATOM   3490 1HB  SER A 226      66.848 -18.736 -45.506  1.00  0.00           H
ATOM   3491 2HB  SER A 226      66.503 -19.189 -43.844  1.00  0.00           H
ATOM   3492  HG1 SER A 226      68.546 -20.200 -43.753  1.00  0.00           H
ATOM   3493  N   ARG A 227      66.979 -21.093 -47.676  1.00 31.17           N
ATOM   3494  CA  ARG A 227      67.840 -21.578 -48.778  1.00 32.61           C
ATOM   3495  C   ARG A 227      69.043 -20.645 -48.924  1.00 30.93           C
ATOM   3496  O   ARG A 227      69.965 -20.862 -49.730  1.00 32.96           O
ATOM   3497  CB  ARG A 227      67.088 -21.768 -50.082  1.00 41.65           C
ATOM   3498  CG  ARG A 227      66.852 -23.262 -50.400  1.00 49.29           C
ATOM   3499  CD  ARG A 227      67.476 -23.652 -51.740  1.00 55.80           C
ATOM   3500  NE  ARG A 227      67.884 -25.046 -51.739  1.00 58.92           N
ATOM   3501  CZ  ARG A 227      67.553 -26.026 -52.579  1.00 59.39           C
ATOM   3502  NH1 ARG A 227      66.744 -25.905 -53.634  1.00 61.89           N
ATOM   3503  NH2 ARG A 227      68.071 -27.247 -52.361  1.00 61.86           N1+
ATOM   3504  HN  ARG A 227      66.164 -20.537 -47.880  1.00  0.00           H
ATOM   3505  HA  ARG A 227      68.315 -22.523 -48.509  1.00  0.00           H
ATOM   3506 1HB  ARG A 227      66.134 -21.240 -50.055  1.00  0.00           H
ATOM   3507 2HB  ARG A 227      67.622 -21.283 -50.905  1.00  0.00           H
ATOM   3508 1HG  ARG A 227      67.190 -23.922 -49.601  1.00  0.00           H
ATOM   3509 2HG  ARG A 227      65.776 -23.432 -50.461  1.00  0.00           H
ATOM   3510 1HD  ARG A 227      66.808 -23.417 -52.569  1.00  0.00           H
ATOM   3511 2HD  ARG A 227      68.391 -23.081 -51.928  1.00  0.00           H
ATOM   3512  HE  ARG A 227      68.693 -25.180 -51.140  1.00  0.00           H
ATOM   3513 1HH1 ARG A 227      66.599 -26.638 -54.313  1.00  0.00           H
ATOM   3514 2HH1 ARG A 227      66.461 -24.979 -53.930  1.00  0.00           H
ATOM   3515 1HH2 ARG A 227      67.947 -28.005 -53.017  1.00  0.00           H
ATOM   3516 2HH2 ARG A 227      68.793 -27.386 -51.666  1.00  0.00           H
ATOM   3517  N   ALA A 228      69.070 -19.588 -48.119  1.00 30.13           N
ATOM   3518  CA  ALA A 228      70.174 -18.629 -48.209  1.00 29.29           C
ATOM   3519  C   ALA A 228      71.465 -19.267 -47.741  1.00 27.85           C
ATOM   3520  O   ALA A 228      72.516 -18.723 -48.059  1.00 28.81           O
ATOM   3521  CB  ALA A 228      69.894 -17.437 -47.320  1.00 30.34           C
ATOM   3522  HN  ALA A 228      68.390 -19.489 -47.385  1.00  0.00           H
ATOM   3523  HA  ALA A 228      70.317 -18.298 -49.242  1.00  0.00           H
ATOM   3524 1HB  ALA A 228      69.038 -16.871 -47.680  1.00  0.00           H
ATOM   3525 2HB  ALA A 228      69.702 -17.734 -46.288  1.00  0.00           H
ATOM   3526 3HB  ALA A 228      70.755 -16.768 -47.303  1.00  0.00           H
ATOM   3527  N   ILE A 229      71.399 -20.368 -46.987  1.00 25.60           N
ATOM   3528  CA  ILE A 229      72.647 -20.982 -46.531  1.00 25.10           C
ATOM   3529  C   ILE A 229      73.314 -21.855 -47.581  1.00 25.99           C
ATOM   3530  O   ILE A 229      74.418 -22.369 -47.333  1.00 27.73           O
ATOM   3531  CB  ILE A 229      72.426 -21.836 -45.257  1.00 24.61           C
ATOM   3532  CG2 ILE A 229      71.897 -20.908 -44.150  1.00 26.03           C
ATOM   3533  CG1 ILE A 229      71.630 -23.114 -45.511  1.00 22.77           C
ATOM   3534  CD1 ILE A 229      71.580 -24.112 -44.368  1.00 27.63           C
ATOM   3535  HN  ILE A 229      70.512 -20.763 -46.724  1.00  0.00           H
ATOM   3536  HA  ILE A 229      73.372 -20.202 -46.291  1.00  0.00           H
ATOM   3537  HB  ILE A 229      73.406 -22.176 -44.930  1.00  0.00           H
ATOM   3538 1HG2 ILE A 229      71.882 -21.412 -43.185  1.00  0.00           H
ATOM   3539 2HG2 ILE A 229      72.534 -20.028 -44.043  1.00  0.00           H
ATOM   3540 3HG2 ILE A 229      70.887 -20.560 -44.357  1.00  0.00           H
ATOM   3541 1HG1 ILE A 229      70.619 -22.853 -45.809  1.00  0.00           H
ATOM   3542 2HG1 ILE A 229      72.037 -23.677 -46.351  1.00  0.00           H
ATOM   3543  HD1 ILE A 229      71.010 -24.995 -44.652  1.00  0.00           H
ATOM   3544  HD2 ILE A 229      72.586 -24.433 -44.091  1.00  0.00           H
ATOM   3545  HD3 ILE A 229      71.115 -23.678 -43.485  1.00  0.00           H
ATOM   3546  N   PHE A 230      72.719 -22.063 -48.750  1.00 27.72           N
ATOM   3547  CA  PHE A 230      73.394 -22.869 -49.763  1.00 29.04           C
ATOM   3548  C   PHE A 230      73.906 -21.940 -50.852  1.00 33.39           C
ATOM   3549  O   PHE A 230      73.212 -20.972 -51.203  1.00 34.07           O
ATOM   3550  CB  PHE A 230      72.497 -23.862 -50.499  1.00 28.14           C
ATOM   3551  CG  PHE A 230      71.991 -24.978 -49.593  1.00 29.40           C
ATOM   3552  CD1 PHE A 230      72.657 -26.183 -49.522  1.00 29.76           C
ATOM   3553  CE1 PHE A 230      72.182 -27.181 -48.690  1.00 30.06           C
ATOM   3554  CZ  PHE A 230      71.097 -26.964 -47.864  1.00 30.28           C
ATOM   3555  CD2 PHE A 230      70.845 -24.779 -48.837  1.00 32.49           C
ATOM   3556  CE2 PHE A 230      70.408 -25.763 -47.968  1.00 31.85           C
ATOM   3557  HN  PHE A 230      71.962 -21.463 -49.048  1.00  0.00           H
ATOM   3558  HA  PHE A 230      74.193 -23.437 -49.333  1.00  0.00           H
ATOM   3559 1HB  PHE A 230      71.662 -23.345 -50.975  1.00  0.00           H
ATOM   3560 2HB  PHE A 230      73.058 -24.314 -51.324  1.00  0.00           H
ATOM   3561  HD1 PHE A 230      73.515 -26.332 -50.155  1.00  0.00           H
ATOM   3562  HE1 PHE A 230      72.713 -28.121 -48.654  1.00  0.00           H
ATOM   3563  HZ  PHE A 230      70.789 -27.758 -47.214  1.00  0.00           H
ATOM   3564  HD2 PHE A 230      70.337 -23.827 -48.890  1.00  0.00           H
ATOM   3565  HE2 PHE A 230      69.540 -25.572 -47.356  1.00  0.00           H
ATOM   3566  N   GLY A 231      75.070 -22.270 -51.379  1.00 37.00           N
ATOM   3567  CA  GLY A 231      75.530 -21.612 -52.615  1.00 41.15           C
ATOM   3568  C   GLY A 231      74.463 -21.887 -53.669  1.00 46.05           C
ATOM   3569  O   GLY A 231      73.801 -22.931 -53.670  1.00 56.92           O
ATOM   3570  HN  GLY A 231      75.582 -23.090 -51.046  1.00  0.00           H
ATOM   3571 1HA  GLY A 231      76.475 -22.056 -52.930  1.00  0.00           H
ATOM   3572 2HA  GLY A 231      75.702 -20.545 -52.468  1.00  0.00           H
ATOM   3573  N   GLU A 232      74.275 -20.936 -54.583  1.00 49.85           N
ATOM   3574  CA  GLU A 232      73.257 -21.108 -55.625  1.00 51.79           C
ATOM   3575  C   GLU A 232      72.728 -22.471 -56.217  1.00 49.83           C
ATOM   3576  O   GLU A 232      71.530 -22.801 -55.951  1.00 35.55           O
ATOM   3577  CB  GLU A 232      73.705 -20.214 -56.816  1.00 55.45           C
ATOM   3578  CG  GLU A 232      73.750 -18.678 -56.546  1.00  0.00           C
ATOM   3579  CD  GLU A 232      74.935 -18.099 -55.760  1.00  0.00           C
ATOM   3580  OE1 GLU A 232      75.657 -17.255 -56.345  1.00  0.00           O
ATOM   3581  OE2 GLU A 232      75.023 -18.342 -54.522  1.00  0.00           O1-
ATOM   3582  OXT GLU A 232      73.451 -23.124 -57.016  1.00 53.07           O1-
ATOM   3583  HN  GLU A 232      74.778 -20.043 -54.560  1.00  0.00           H
ATOM   3584  HA  GLU A 232      72.364 -20.652 -55.200  1.00  0.00           H
ATOM   3585 1HB  GLU A 232      74.682 -20.553 -57.163  1.00  0.00           H
ATOM   3586 2HB  GLU A 232      73.032 -20.387 -57.657  1.00  0.00           H
ATOM   3587 1HG  GLU A 232      73.751 -18.170 -57.510  1.00  0.00           H
ATOM   3588 2HG  GLU A 232      72.830 -18.372 -56.052  1.00  0.00           H
TER    3589      GLU A 232
HETATM 3590  C1  RET r 301      76.007  -7.415 -20.984  1.00 15.39           C
HETATM 3591  C2  RET r 301      76.122  -6.481 -19.756  1.00 16.66           C
HETATM 3592  C3  RET r 301      76.908  -5.211 -20.006  1.00 16.00           C
HETATM 3593  C4  RET r 301      76.199  -4.435 -21.108  1.00 14.87           C
HETATM 3594  C5  RET r 301      75.859  -5.270 -22.323  1.00 13.10           C
HETATM 3595  C6  RET r 301      75.747  -6.630 -22.281  1.00 14.35           C
HETATM 3596  C7  RET r 301      75.419  -7.329 -23.510  1.00 13.97           C
HETATM 3597  C8  RET r 301      75.386  -8.665 -23.762  1.00 13.32           C
HETATM 3598  C9  RET r 301      74.847  -9.268 -24.948  1.00 13.75           C
HETATM 3599  C10 RET r 301      74.684 -10.632 -24.916  1.00 15.03           C
HETATM 3600  C11 RET r 301      74.055 -11.458 -25.878  1.00 14.48           C
HETATM 3601  C12 RET r 301      73.839 -12.783 -25.586  1.00 14.60           C
HETATM 3602  C13 RET r 301      73.374 -13.794 -26.462  1.00 15.29           C
HETATM 3603  C14 RET r 301      73.377 -15.090 -25.965  1.00 17.28           C
HETATM 3604  C15 RET r 301      73.496 -16.241 -26.741  1.00 15.14           C
HETATM 3605  C16 RET r 301      77.343  -8.179 -21.142  1.00 17.07           C
HETATM 3606  C17 RET r 301      74.850  -8.378 -20.632  1.00 16.10           C
HETATM 3607  C18 RET r 301      75.736  -4.463 -23.588  1.00 14.55           C
HETATM 3608  C19 RET r 301      74.354  -8.432 -26.095  1.00 15.32           C
HETATM 3609  C20 RET r 301      72.922 -13.463 -27.851  1.00 17.36           C
HETATM 3610  H21 RET r 301      76.572  -7.009 -18.916  1.00  0.00           H
HETATM 3611  H22 RET r 301      75.128  -6.185 -19.417  1.00  0.00           H
HETATM 3612  H31 RET r 301      77.928  -5.458 -20.293  1.00  0.00           H
HETATM 3613  H32 RET r 301      76.977  -4.615 -19.097  1.00  0.00           H
HETATM 3614  H41 RET r 301      76.804  -3.585 -21.412  1.00  0.00           H
HETATM 3615  H42 RET r 301      75.283  -4.006 -20.708  1.00  0.00           H
HETATM 3616  H71 RET r 301      75.094  -6.737 -24.340  1.00  0.00           H
HETATM 3617  H81 RET r 301      75.745  -9.354 -23.024  1.00  0.00           H
HETATM 3618 H101 RET r 301      75.054 -11.145 -24.038  1.00  0.00           H
HETATM 3619 H111 RET r 301      73.786 -11.076 -26.851  1.00  0.00           H
HETATM 3620 H121 RET r 301      74.087 -13.094 -24.579  1.00  0.00           H
HETATM 3621 H141 RET r 301      73.485 -15.248 -24.904  1.00  0.00           H
HETATM 3622  H15 RET r 301      73.570 -16.171 -27.818  1.00  0.00           H
HETATM 3623 H161 RET r 301      77.658  -8.603 -20.193  1.00  0.00           H
HETATM 3624 H162 RET r 301      78.131  -7.499 -21.470  1.00  0.00           H
HETATM 3625 H163 RET r 301      77.337  -8.997 -21.853  1.00  0.00           H
HETATM 3626 H171 RET r 301      73.907  -7.835 -20.569  1.00  0.00           H
HETATM 3627 H172 RET r 301      75.015  -8.838 -19.660  1.00  0.00           H
HETATM 3628 H173 RET r 301      74.687  -9.203 -21.314  1.00  0.00           H
HETATM 3629 H181 RET r 301      76.672  -4.496 -24.145  1.00  0.00           H
HETATM 3630 H182 RET r 301      75.534  -3.430 -23.326  1.00  0.00           H
HETATM 3631 H183 RET r 301      74.910  -4.741 -24.234  1.00  0.00           H
HETATM 3632 H191 RET r 301      75.023  -7.600 -26.306  1.00  0.00           H
HETATM 3633 H192 RET r 301      73.368  -8.029 -25.872  1.00  0.00           H
HETATM 3634 H193 RET r 301      74.287  -9.002 -27.016  1.00  0.00           H
HETATM 3635 H201 RET r 301      72.135 -12.709 -27.787  1.00  0.00           H
HETATM 3636 H202 RET r 301      72.494 -14.299 -28.399  1.00  0.00           H
HETATM 3637 H203 RET r 301      73.723 -13.032 -28.446  1.00  0.00           H
HETATM 3638  O   HOH o 401      87.767 -12.570 -47.257  1.00 44.95           O
HETATM 3639  H1  HOH o 401      87.071 -13.229 -47.547  1.00  0.00           H
HETATM 3640  H2  HOH o 401      88.477 -13.046 -46.713  1.00  0.00           H
HETATM 3641  O   HOH o 402      75.056 -32.139 -38.311  1.00 26.02           O
HETATM 3642  H1  HOH o 402      74.261 -32.659 -37.958  1.00  0.00           H
HETATM 3643  H2  HOH o 402      75.394 -32.585 -39.141  1.00  0.00           H
HETATM 3644  O   HOH o 403      72.520  -5.872  -7.561  1.00 36.96           O
HETATM 3645  H1  HOH o 403      72.968  -6.688  -7.934  1.00  0.00           H
HETATM 3646  H2  HOH o 403      72.710  -5.084  -8.153  1.00  0.00           H
HETATM 3647  O   HOH o 404      73.259 -18.796 -23.807  1.00 15.85           O
HETATM 3648  H1  HOH o 404      72.875 -18.307 -23.057  1.00  0.00           H
HETATM 3649  H2  HOH o 404      74.119 -19.185 -23.474  1.00  0.00           H
HETATM 3650  O   HOH o 405      68.105 -24.755 -45.221  1.00 48.34           O
HETATM 3651  H1  HOH o 405      68.286 -23.867 -45.663  1.00  0.00           H
HETATM 3652  H2  HOH o 405      68.142 -24.630 -44.224  1.00  0.00           H
HETATM 3653  O   HOH o 406      74.605 -19.001 -20.345  1.00 14.81           O
HETATM 3654  H1  HOH o 406      75.113 -19.203 -21.195  1.00  0.00           H
HETATM 3655  H2  HOH o 406      73.955 -19.745 -20.180  1.00  0.00           H
HETATM 3656  O   HOH o 407      73.392 -16.562 -20.167  1.00 20.64           O
HETATM 3657  H1  HOH o 407      74.010 -17.357 -20.260  1.00  0.00           H
HETATM 3658  H2  HOH o 407      72.677 -16.632 -20.883  1.00  0.00           H
HETATM 3659  O   HOH o 408      76.080 -12.602 -14.931  1.00 17.90           O
HETATM 3660  H1  HOH o 408      75.098 -12.470 -14.756  1.00  0.00           H
HETATM 3661  H2  HOH o 408      76.306 -13.579 -14.848  1.00  0.00           H
HETATM 3662  O   HOH o 409      72.476 -13.875 -14.032  1.00 22.89           O
HETATM 3663  H1  HOH o 409      72.978 -13.905 -13.160  1.00  0.00           H
HETATM 3664  H2  HOH o 409      72.007 -12.973 -14.091  1.00  0.00           H
HETATM 3665  O   HOH o 410      68.669 -16.990  -5.754  1.00 47.75           O
HETATM 3666  H1  HOH o 410      68.519 -17.479  -6.633  1.00  0.00           H
HETATM 3667  H2  HOH o 410      67.997 -17.314  -5.088  1.00  0.00           H
HETATM 3668  O   HOH o 411      72.878 -22.607  -9.328  1.00 24.97           O
HETATM 3669  H1  HOH o 411      72.626 -21.670  -9.598  1.00  0.00           H
HETATM 3670  H2  HOH o 411      73.287 -23.075 -10.120  1.00  0.00           H
HETATM 3671  O   HOH o 412      73.627  -6.000  -3.134  1.00 44.23           O
HETATM 3672  H1  HOH o 412      74.041  -6.862  -3.447  1.00  0.00           H
HETATM 3673  H2  HOH o 412      73.747  -5.905  -2.143  1.00  0.00           H
HETATM 3674  O   HOH o 413      74.525 -29.659 -37.862  1.00 23.72           O
HETATM 3675  H1  HOH o 413      73.619 -29.671 -37.428  1.00  0.00           H
HETATM 3676  H2  HOH o 413      74.832 -30.613 -38.011  1.00  0.00           H
HETATM 3677  O   HOH o 414      69.279 -17.908 -17.576  1.00 19.06           O
HETATM 3678  H1  HOH o 414      69.367 -18.234 -18.528  1.00  0.00           H
HETATM 3679  H2  HOH o 414      68.352 -17.532 -17.448  1.00  0.00           H
HETATM 3680  O   HOH o 415      81.740  -5.985 -45.428  1.00 26.27           O
HETATM 3681  H1  HOH o 415      82.287  -5.469 -46.095  1.00  0.00           H
HETATM 3682  H2  HOH o 415      82.010  -5.684 -44.506  1.00  0.00           H
HETATM 3683  O   HOH o 416      86.538  -2.353 -11.963  1.00 17.68           O
HETATM 3684  H1  HOH o 416      85.916  -3.141 -12.058  1.00  0.00           H
HETATM 3685  H2  HOH o 416      86.722  -2.205 -10.983  1.00  0.00           H
HETATM 3686  O   HOH o 417      88.430  -6.598 -45.601  1.00 26.02           O
HETATM 3687  H1  HOH o 417      89.045  -7.008 -46.278  1.00  0.00           H
HETATM 3688  H2  HOH o 417      87.839  -5.933 -46.068  1.00  0.00           H
HETATM 3689  O   HOH o 418      68.660  -8.637  -7.952  1.00 36.20           O
HETATM 3690  H1  HOH o 418      68.496  -7.876  -7.321  1.00  0.00           H
HETATM 3691  H2  HOH o 418      68.019  -8.570  -8.726  1.00  0.00           H
HETATM 3692  O   HOH o 419      83.278 -12.297 -27.391  1.00 23.80           O
HETATM 3693  H1  HOH o 419      82.357 -11.933 -27.553  1.00  0.00           H
HETATM 3694  H2  HOH o 419      83.287 -13.282 -27.595  1.00  0.00           H
HETATM 3695  O   HOH o 420      69.474 -27.879 -45.209  1.00 55.36           O
HETATM 3696  H1  HOH o 420      69.860 -28.546 -45.850  1.00  0.00           H
HETATM 3697  H2  HOH o 420      69.374 -26.993 -45.675  1.00  0.00           H
HETATM 3698  O   HOH o 421      80.310   2.504  -5.147  1.00 27.95           O
HETATM 3699  H1  HOH o 421      80.960   3.166  -5.529  1.00  0.00           H
HETATM 3700  H2  HOH o 421      79.918   2.878  -4.303  1.00  0.00           H
HETATM 3701  O   HOH o 422      71.045 -13.724 -31.937  1.00 16.12           O
HETATM 3702  H1  HOH o 422      71.207 -13.503 -32.902  1.00  0.00           H
HETATM 3703  H2  HOH o 422      70.937 -14.720 -31.840  1.00  0.00           H
HETATM 3704  O   HOH o 423      66.095 -14.632  -6.558  1.00 32.13           O
HETATM 3705  H1  HOH o 423      66.935 -15.163  -6.420  1.00  0.00           H
HETATM 3706  H2  HOH o 423      65.807 -14.241  -5.682  1.00  0.00           H
HETATM 3707  O   HOH o 424      72.500 -20.937 -33.043  1.00 21.73           O
HETATM 3708  H1  HOH o 424      72.741 -21.870 -33.327  1.00  0.00           H
HETATM 3709  H2  HOH o 424      71.507 -20.871 -32.910  1.00  0.00           H
HETATM 3710  O   HOH o 425      73.965 -13.427 -11.588  1.00 17.23           O
HETATM 3711  H1  HOH o 425      74.040 -13.584 -10.597  1.00  0.00           H
HETATM 3712  H2  HOH o 425      73.408 -12.597 -11.724  1.00  0.00           H
HETATM 3713  O   HOH o 426      79.835 -34.282 -47.588  1.00 55.98           O
HETATM 3714  H1  HOH o 426      78.907 -34.448 -47.246  1.00  0.00           H
HETATM 3715  H2  HOH o 426      80.055 -34.969 -48.283  1.00  0.00           H
HETATM 3716  O   HOH o 427      87.197  -1.634  -9.457  1.00 24.27           O
HETATM 3717  H1  HOH o 427      87.437  -0.789  -9.942  1.00  0.00           H
HETATM 3718  H2  HOH o 427      88.014  -1.989  -8.998  1.00  0.00           H
HETATM 3719  O   HOH o 428      90.714 -11.074 -49.760  1.00 68.30           O
HETATM 3720  H1  HOH o 428      89.985 -11.497 -49.218  1.00  0.00           H
HETATM 3721  H2  HOH o 428      90.342 -10.798 -50.647  1.00  0.00           H
HETATM 3722  O   HOH o 429      61.980 -18.988 -45.813  1.00 81.98           O
HETATM 3723  H1  HOH o 429      61.390 -18.888 -46.615  1.00  0.00           H
HETATM 3724  H2  HOH o 429      62.426 -18.114 -45.618  1.00  0.00           H
ENDMDL
MODEL        2
ATOM      1  N   THR A   5      24.480  25.559 -13.987  1.00 59.95           N1+
ATOM      2  CA  THR A   5      23.624  25.615 -15.163  1.00 50.07           C
ATOM      3  C   THR A   5      23.906  26.847 -16.017  1.00 61.29           C
ATOM      4  O   THR A   5      24.962  27.470 -15.933  1.00 66.10           O
ATOM      5  CB  THR A   5      22.127  25.605 -14.796  1.00 55.99           C
ATOM      6  OG1 THR A   5      21.783  26.762 -14.018  1.00 50.89           O
ATOM      7  CG2 THR A   5      21.807  24.372 -13.960  1.00 48.01           C
ATOM      8  HT1 THR A   5      24.282  24.753 -13.414  1.00  0.00           H
ATOM      9  HT2 THR A   5      24.415  26.414 -13.454  1.00  0.00           H
ATOM     10  HT3 THR A   5      25.439  25.518 -14.309  1.00  0.00           H
ATOM     11  HA  THR A   5      23.856  24.744 -15.781  1.00  0.00           H
ATOM     12  HB  THR A   5      21.484  25.549 -15.677  1.00  0.00           H
ATOM     13  HG1 THR A   5      22.415  26.801 -13.309  1.00  0.00           H
ATOM     14 1HG2 THR A   5      20.741  24.314 -13.739  1.00  0.00           H
ATOM     15 2HG2 THR A   5      22.073  23.456 -14.490  1.00  0.00           H
ATOM     16 3HG2 THR A   5      22.335  24.359 -13.005  1.00  0.00           H
ATOM     17  N   GLY A   6      22.933  27.188 -16.863  1.00 66.54           N
ATOM     18  CA  GLY A   6      23.078  28.298 -17.782  1.00 63.62           C
ATOM     19  C   GLY A   6      23.186  29.647 -17.108  1.00 54.94           C
ATOM     20  O   GLY A   6      23.621  30.622 -17.730  1.00 64.28           O
ATOM     21  HN  GLY A   6      22.075  26.664 -16.886  1.00  0.00           H
ATOM     22 1HA  GLY A   6      22.232  28.325 -18.469  1.00  0.00           H
ATOM     23 2HA  GLY A   6      23.971  28.156 -18.395  1.00  0.00           H
ATOM     24  N   ARG A   7      22.796  29.744 -15.841  1.00 51.54           N
ATOM     25  CA  ARG A   7      22.831  31.034 -15.154  1.00 35.08           C
ATOM     26  C   ARG A   7      24.112  31.134 -14.344  1.00 33.02           C
ATOM     27  O   ARG A   7      24.475  30.309 -13.514  1.00 36.87           O
ATOM     28  CB  ARG A   7      21.579  31.235 -14.295  1.00 35.78           C
ATOM     29  CG  ARG A   7      20.297  31.393 -15.110  1.00 36.17           C
ATOM     30  CD  ARG A   7      19.058  31.381 -14.232  1.00 43.66           C
ATOM     31  NE  ARG A   7      18.835  30.102 -13.611  1.00 46.68           N
ATOM     32  CZ  ARG A   7      18.593  29.605 -12.429  1.00 33.96           C
ATOM     33  NH1 ARG A   7      18.457  30.255 -11.283  1.00 25.11           N
ATOM     34  NH2 ARG A   7      18.462  28.269 -12.364  1.00 63.74           N1+
ATOM     35  HN  ARG A   7      22.620  28.905 -15.313  1.00  0.00           H
ATOM     36  HA  ARG A   7      22.745  31.830 -15.886  1.00  0.00           H
ATOM     37 1HB  ARG A   7      21.498  30.414 -13.582  1.00  0.00           H
ATOM     38 2HB  ARG A   7      21.709  32.130 -13.695  1.00  0.00           H
ATOM     39 1HG  ARG A   7      20.335  32.341 -15.653  1.00  0.00           H
ATOM     40 2HG  ARG A   7      20.224  30.620 -15.876  1.00  0.00           H
ATOM     41 1HD  ARG A   7      19.145  32.154 -13.464  1.00  0.00           H
ATOM     42 2HD  ARG A   7      18.180  31.650 -14.824  1.00  0.00           H
ATOM     43  HE  ARG A   7      18.855  29.423 -14.356  1.00  0.00           H
ATOM     44 1HH1 ARG A   7      18.151  29.814 -10.423  1.00  0.00           H
ATOM     45 2HH1 ARG A   7      18.617  31.265 -11.214  1.00  0.00           H
ATOM     46 1HH2 ARG A   7      18.283  27.785 -11.484  1.00  0.00           H
ATOM     47 2HH2 ARG A   7      18.594  27.658 -13.157  1.00  0.00           H
ATOM     48  N   PRO A   8      24.885  32.199 -14.555  1.00 43.68           N
ATOM     49  CA  PRO A   8      26.173  32.296 -13.852  1.00 41.96           C
ATOM     50  C   PRO A   8      26.007  32.338 -12.346  1.00 34.81           C
ATOM     51  O   PRO A   8      26.884  31.917 -11.587  1.00 33.82           O
ATOM     52  CD  PRO A   8      24.622  33.347 -15.429  1.00 45.62           C
ATOM     53  CB  PRO A   8      26.744  33.627 -14.345  1.00 38.51           C
ATOM     54  CG  PRO A   8      25.983  33.964 -15.580  1.00 38.83           C
ATOM     55 1HD  PRO A   8      24.278  33.076 -16.428  1.00  0.00           H
ATOM     56 2HD  PRO A   8      23.898  34.020 -14.991  1.00  0.00           H
ATOM     57  HA  PRO A   8      26.817  31.462 -14.137  1.00  0.00           H
ATOM     58 1HB  PRO A   8      27.818  33.565 -14.523  1.00  0.00           H
ATOM     59 2HB  PRO A   8      26.592  34.425 -13.615  1.00  0.00           H
ATOM     60 1HG  PRO A   8      26.485  33.517 -16.441  1.00  0.00           H
ATOM     61 2HG  PRO A   8      25.929  35.038 -15.764  1.00  0.00           H
ATOM     62  N   GLU A   9      24.863  32.874 -11.880  1.00 24.29           N
ATOM     63  CA  GLU A   9      24.713  32.934 -10.432  1.00 22.56           C
ATOM     64  C   GLU A   9      24.356  31.581  -9.802  1.00 18.40           C
ATOM     65  O   GLU A   9      24.339  31.492  -8.577  1.00 20.70           O
ATOM     66  CB  GLU A   9      23.682  34.014 -10.088  1.00 37.43           C
ATOM     67  CG  GLU A   9      22.265  33.806 -10.565  1.00 38.66           C
ATOM     68  CD  GLU A   9      21.980  34.142 -12.005  1.00 44.83           C
ATOM     69  OE1 GLU A   9      22.894  34.372 -12.824  1.00 39.93           O
ATOM     70  OE2 GLU A   9      20.778  34.178 -12.374  1.00 27.38           O1-
ATOM     71  HN  GLU A   9      24.167  33.338 -12.478  1.00  0.00           H
ATOM     72  HA  GLU A   9      25.655  33.252  -9.982  1.00  0.00           H
ATOM     73 1HB  GLU A   9      23.669  34.162  -9.008  1.00  0.00           H
ATOM     74 2HB  GLU A   9      24.016  34.952 -10.521  1.00  0.00           H
ATOM     75 1HG  GLU A   9      21.926  32.790 -10.375  1.00  0.00           H
ATOM     76 2HG  GLU A   9      21.615  34.454  -9.975  1.00  0.00           H
ATOM     77  N   TRP A  10      24.135  30.533 -10.592  1.00 26.60           N
ATOM     78  CA  TRP A  10      23.784  29.201 -10.084  1.00 28.21           C
ATOM     79  C   TRP A  10      24.658  28.746  -8.943  1.00 22.71           C
ATOM     80  O   TRP A  10      24.238  28.231  -7.908  1.00 28.02           O
ATOM     81  CB  TRP A  10      23.795  28.158 -11.221  1.00 30.94           C
ATOM     82  CG  TRP A  10      25.095  27.581 -11.647  1.00 42.20           C
ATOM     83  CD1 TRP A  10      25.792  27.963 -12.767  1.00 38.48           C
ATOM     84  NE1 TRP A  10      26.947  27.243 -12.879  1.00 32.81           N
ATOM     85  CE2 TRP A  10      27.035  26.368 -11.832  1.00 38.74           C
ATOM     86  CD2 TRP A  10      25.889  26.549 -11.040  1.00 32.53           C
ATOM     87  CE3 TRP A  10      25.721  25.777  -9.895  1.00 31.29           C
ATOM     88  CZ3 TRP A  10      26.705  24.853  -9.590  1.00 44.77           C
ATOM     89  CZ2 TRP A  10      28.023  25.437 -11.523  1.00 38.67           C
ATOM     90  CH2 TRP A  10      27.845  24.687 -10.396  1.00 33.55           C
ATOM     91  HN  TRP A  10      24.280  30.657 -11.592  1.00  0.00           H
ATOM     92  HA  TRP A  10      22.767  29.283  -9.698  1.00  0.00           H
ATOM     93 1HB  TRP A  10      23.185  27.311 -10.906  1.00  0.00           H
ATOM     94 2HB  TRP A  10      23.286  28.566 -12.093  1.00  0.00           H
ATOM     95  HD1 TRP A  10      25.547  28.551 -13.608  1.00  0.00           H
ATOM     96  HE1 TRP A  10      27.588  27.347 -13.655  1.00  0.00           H
ATOM     97  HE3 TRP A  10      24.851  25.888  -9.266  1.00  0.00           H
ATOM     98  HZ3 TRP A  10      26.596  24.242  -8.706  1.00  0.00           H
ATOM     99  HZ2 TRP A  10      28.897  25.314 -12.146  1.00  0.00           H
ATOM    100  HH2 TRP A  10      28.592  23.956 -10.123  1.00  0.00           H
ATOM    101  N   ILE A  11      25.991  28.926  -9.117  1.00 28.69           N
ATOM    102  CA  ILE A  11      26.897  28.461  -8.077  1.00 22.69           C
ATOM    103  C   ILE A  11      26.637  29.045  -6.725  1.00 17.06           C
ATOM    104  O   ILE A  11      26.791  28.483  -5.635  1.00 24.71           O
ATOM    105  CB  ILE A  11      28.388  28.741  -8.440  1.00 38.28           C
ATOM    106  CG2 ILE A  11      28.641  30.180  -8.850  1.00 29.31           C
ATOM    107  CG1 ILE A  11      29.329  28.320  -7.306  1.00 44.10           C
ATOM    108  CD1 ILE A  11      29.124  26.880  -6.864  1.00 53.83           C
ATOM    109  HN  ILE A  11      26.352  29.333  -9.970  1.00  0.00           H
ATOM    110  HA  ILE A  11      26.756  27.385  -7.985  1.00  0.00           H
ATOM    111  HB  ILE A  11      28.624  28.119  -9.306  1.00  0.00           H
ATOM    112 1HG2 ILE A  11      29.681  30.322  -9.147  1.00  0.00           H
ATOM    113 2HG2 ILE A  11      28.038  30.487  -9.705  1.00  0.00           H
ATOM    114 3HG2 ILE A  11      28.452  30.886  -8.044  1.00  0.00           H
ATOM    115 1HG1 ILE A  11      30.355  28.416  -7.667  1.00  0.00           H
ATOM    116 2HG1 ILE A  11      29.283  28.995  -6.449  1.00  0.00           H
ATOM    117  HD1 ILE A  11      29.915  26.592  -6.171  1.00  0.00           H
ATOM    118  HD2 ILE A  11      28.189  26.672  -6.353  1.00  0.00           H
ATOM    119  HD3 ILE A  11      29.189  26.201  -7.715  1.00  0.00           H
ATOM    120  N   TRP A  12      26.141  30.325  -6.741  1.00 20.06           N
ATOM    121  CA  TRP A  12      25.908  30.951  -5.447  1.00 17.19           C
ATOM    122  C   TRP A  12      24.573  30.550  -4.822  1.00 13.13           C
ATOM    123  O   TRP A  12      24.459  30.447  -3.633  1.00 19.35           O
ATOM    124  CB  TRP A  12      25.945  32.501  -5.573  1.00 22.51           C
ATOM    125  CG  TRP A  12      27.103  33.033  -6.377  1.00 25.85           C
ATOM    126  CD1 TRP A  12      27.119  33.778  -7.502  1.00 28.30           C
ATOM    127  NE1 TRP A  12      28.420  34.045  -7.907  1.00 30.70           N
ATOM    128  CE2 TRP A  12      29.264  33.450  -6.994  1.00 32.33           C
ATOM    129  CD2 TRP A  12      28.484  32.808  -6.020  1.00 29.53           C
ATOM    130  CE3 TRP A  12      29.076  32.116  -4.962  1.00 35.35           C
ATOM    131  CZ3 TRP A  12      30.463  32.070  -4.884  1.00 33.88           C
ATOM    132  CZ2 TRP A  12      30.660  33.407  -6.919  1.00 39.12           C
ATOM    133  CH2 TRP A  12      31.213  32.720  -5.871  1.00 27.64           C
ATOM    134  HN  TRP A  12      25.928  30.802  -7.610  1.00  0.00           H
ATOM    135  HA  TRP A  12      26.684  30.671  -4.736  1.00  0.00           H
ATOM    136 1HB  TRP A  12      25.033  32.855  -6.056  1.00  0.00           H
ATOM    137 2HB  TRP A  12      25.967  32.960  -4.584  1.00  0.00           H
ATOM    138  HD1 TRP A  12      26.227  34.132  -7.995  1.00  0.00           H
ATOM    139  HE1 TRP A  12      28.681  34.629  -8.693  1.00  0.00           H
ATOM    140  HE3 TRP A  12      28.486  31.641  -4.197  1.00  0.00           H
ATOM    141  HZ3 TRP A  12      30.954  31.548  -4.075  1.00  0.00           H
ATOM    142  HZ2 TRP A  12      31.277  33.896  -7.659  1.00  0.00           H
ATOM    143  HH2 TRP A  12      32.291  32.681  -5.803  1.00  0.00           H
ATOM    144  N   LEU A  13      23.590  30.317  -5.690  1.00 24.95           N
ATOM    145  CA  LEU A  13      22.336  29.697  -5.246  1.00 26.96           C
ATOM    146  C   LEU A  13      22.555  28.276  -4.738  1.00 25.06           C
ATOM    147  O   LEU A  13      21.950  27.897  -3.736  1.00 25.64           O
ATOM    148  CB  LEU A  13      21.346  29.700  -6.405  1.00 24.21           C
ATOM    149  CG  LEU A  13      21.118  31.061  -7.081  1.00 19.16           C
ATOM    150  CD1 LEU A  13      20.164  30.926  -8.241  1.00 20.70           C
ATOM    151  CD2 LEU A  13      20.658  32.060  -6.021  1.00 21.74           C
ATOM    152  HN  LEU A  13      23.790  30.414  -6.679  1.00  0.00           H
ATOM    153  HA  LEU A  13      21.930  30.274  -4.413  1.00  0.00           H
ATOM    154 1HB  LEU A  13      21.685  28.987  -7.160  1.00  0.00           H
ATOM    155 2HB  LEU A  13      20.391  29.309  -6.047  1.00  0.00           H
ATOM    156  HG  LEU A  13      22.061  31.418  -7.494  1.00  0.00           H
ATOM    157 1HD1 LEU A  13      20.390  31.747  -8.906  1.00  0.00           H
ATOM    158 2HD1 LEU A  13      20.328  30.012  -8.812  1.00  0.00           H
ATOM    159 3HD1 LEU A  13      19.117  30.972  -7.942  1.00  0.00           H
ATOM    160 1HD2 LEU A  13      20.352  32.997  -6.490  1.00  0.00           H
ATOM    161 2HD2 LEU A  13      19.791  31.693  -5.469  1.00  0.00           H
ATOM    162 3HD2 LEU A  13      21.438  32.295  -5.298  1.00  0.00           H
ATOM    163  N   ALA A  14      23.407  27.477  -5.380  1.00 30.49           N
ATOM    164  CA  ALA A  14      23.738  26.144  -4.869  1.00 24.96           C
ATOM    165  C   ALA A  14      24.491  26.194  -3.577  1.00 22.94           C
ATOM    166  O   ALA A  14      24.207  25.545  -2.555  1.00 23.83           O
ATOM    167  CB  ALA A  14      24.551  25.380  -5.926  1.00 30.25           C
ATOM    168  HN  ALA A  14      23.852  27.816  -6.234  1.00  0.00           H
ATOM    169  HA  ALA A  14      22.843  25.583  -4.657  1.00  0.00           H
ATOM    170 1HB  ALA A  14      23.981  25.255  -6.846  1.00  0.00           H
ATOM    171 2HB  ALA A  14      25.477  25.899  -6.179  1.00  0.00           H
ATOM    172 3HB  ALA A  14      24.819  24.383  -5.572  1.00  0.00           H
ATOM    173  N   LEU A  15      25.569  26.989  -3.467  1.00 25.22           N
ATOM    174  CA  LEU A  15      26.237  27.123  -2.172  1.00 17.52           C
ATOM    175  C   LEU A  15      25.337  27.616  -1.066  1.00 17.66           C
ATOM    176  O   LEU A  15      25.326  27.256   0.111  1.00 20.33           O
ATOM    177  CB  LEU A  15      27.383  28.142  -2.324  1.00 39.57           C
ATOM    178  CG  LEU A  15      28.675  28.051  -1.537  1.00 46.30           C
ATOM    179  CD1 LEU A  15      29.239  29.457  -1.280  1.00 38.82           C
ATOM    180  CD2 LEU A  15      28.509  27.297  -0.228  1.00 42.98           C
ATOM    181  HN  LEU A  15      25.901  27.526  -4.266  1.00  0.00           H
ATOM    182  HA  LEU A  15      26.635  26.144  -1.904  1.00  0.00           H
ATOM    183 1HB  LEU A  15      27.729  28.082  -3.356  1.00  0.00           H
ATOM    184 2HB  LEU A  15      26.989  29.141  -2.293  1.00  0.00           H
ATOM    185  HG  LEU A  15      29.402  27.499  -2.138  1.00  0.00           H
ATOM    186 1HD1 LEU A  15      30.276  29.394  -0.947  1.00  0.00           H
ATOM    187 2HD1 LEU A  15      29.238  30.073  -2.180  1.00  0.00           H
ATOM    188 3HD1 LEU A  15      28.694  29.956  -0.480  1.00  0.00           H
ATOM    189 1HD2 LEU A  15      29.414  27.331   0.380  1.00  0.00           H
ATOM    190 2HD2 LEU A  15      27.718  27.785   0.307  1.00  0.00           H
ATOM    191 3HD2 LEU A  15      28.249  26.247  -0.363  1.00  0.00           H
ATOM    192  N   GLY A  16      24.422  28.554  -1.439  1.00 23.96           N
ATOM    193  CA  GLY A  16      23.577  29.018  -0.311  1.00 20.89           C
ATOM    194  C   GLY A  16      22.543  27.937   0.057  1.00  9.65           C
ATOM    195  O   GLY A  16      22.321  27.854   1.232  1.00 17.25           O
ATOM    196  HN  GLY A  16      24.406  28.989  -2.357  1.00  0.00           H
ATOM    197 1HA  GLY A  16      22.987  29.867  -0.644  1.00  0.00           H
ATOM    198 2HA  GLY A  16      24.153  29.355   0.555  1.00  0.00           H
ATOM    199  N   THR A  17      22.073  27.280  -1.007  1.00 18.72           N
ATOM    200  CA  THR A  17      21.187  26.141  -0.602  1.00 20.17           C
ATOM    201  C   THR A  17      21.849  25.228   0.389  1.00 19.88           C
ATOM    202  O   THR A  17      21.403  24.900   1.474  1.00 21.73           O
ATOM    203  CB  THR A  17      20.806  25.376  -1.866  1.00 20.46           C
ATOM    204  OG1 THR A  17      20.064  26.228  -2.743  1.00 23.10           O
ATOM    205  CG2 THR A  17      19.894  24.202  -1.479  1.00 25.27           C
ATOM    206  HN  THR A  17      22.357  27.456  -1.965  1.00  0.00           H
ATOM    207  HA  THR A  17      20.287  26.535  -0.124  1.00  0.00           H
ATOM    208  HB  THR A  17      21.682  24.997  -2.395  1.00  0.00           H
ATOM    209  HG1 THR A  17      20.654  26.896  -3.095  1.00  0.00           H
ATOM    210 1HG2 THR A  17      19.467  23.746  -2.372  1.00  0.00           H
ATOM    211 2HG2 THR A  17      20.420  23.405  -0.953  1.00  0.00           H
ATOM    212 3HG2 THR A  17      19.058  24.527  -0.857  1.00  0.00           H
ATOM    213  N   ALA A  18      23.073  24.801   0.016  1.00 34.22           N
ATOM    214  CA  ALA A  18      23.876  23.931   0.886  1.00 31.76           C
ATOM    215  C   ALA A  18      24.152  24.516   2.223  1.00 23.26           C
ATOM    216  O   ALA A  18      24.046  23.956   3.328  1.00 24.88           O
ATOM    217  CB  ALA A  18      25.194  23.582   0.161  1.00 27.05           C
ATOM    218  HN  ALA A  18      23.476  25.134  -0.857  1.00  0.00           H
ATOM    219  HA  ALA A  18      23.316  23.009   1.051  1.00  0.00           H
ATOM    220 1HB  ALA A  18      25.004  23.086  -0.791  1.00  0.00           H
ATOM    221 2HB  ALA A  18      25.789  24.474  -0.042  1.00  0.00           H
ATOM    222 3HB  ALA A  18      25.807  22.910   0.765  1.00  0.00           H
ATOM    223  N   LEU A  19      24.576  25.810   2.288  1.00 18.93           N
ATOM    224  CA  LEU A  19      24.850  26.252   3.645  1.00 18.32           C
ATOM    225  C   LEU A  19      23.632  26.446   4.518  1.00 17.23           C
ATOM    226  O   LEU A  19      23.651  26.307   5.730  1.00 20.29           O
ATOM    227  CB  LEU A  19      25.601  27.607   3.553  1.00 24.04           C
ATOM    228  CG  LEU A  19      26.964  27.511   2.850  1.00 37.92           C
ATOM    229  CD1 LEU A  19      27.492  28.885   2.501  1.00 53.45           C
ATOM    230  CD2 LEU A  19      27.920  26.747   3.773  1.00 34.55           C
ATOM    231  HN  LEU A  19      24.756  26.388   1.465  1.00  0.00           H
ATOM    232  HA  LEU A  19      25.507  25.563   4.178  1.00  0.00           H
ATOM    233 1HB  LEU A  19      24.968  28.315   3.012  1.00  0.00           H
ATOM    234 2HB  LEU A  19      25.727  28.035   4.550  1.00  0.00           H
ATOM    235  HG  LEU A  19      26.866  26.906   1.956  1.00  0.00           H
ATOM    236 1HD1 LEU A  19      28.493  28.844   2.073  1.00  0.00           H
ATOM    237 2HD1 LEU A  19      26.844  29.394   1.786  1.00  0.00           H
ATOM    238 3HD1 LEU A  19      27.577  29.517   3.380  1.00  0.00           H
ATOM    239 1HD2 LEU A  19      28.929  26.745   3.358  1.00  0.00           H
ATOM    240 2HD2 LEU A  19      27.981  27.197   4.764  1.00  0.00           H
ATOM    241 3HD2 LEU A  19      27.645  25.699   3.891  1.00  0.00           H
ATOM    242  N   MET A  20      22.505  26.782   3.849  1.00 24.86           N
ATOM    243  CA  MET A  20      21.275  26.837   4.654  1.00 20.20           C
ATOM    244  C   MET A  20      20.800  25.493   5.208  1.00 16.84           C
ATOM    245  O   MET A  20      20.234  25.406   6.291  1.00 19.52           O
ATOM    246  CB  MET A  20      20.114  27.357   3.789  1.00 23.79           C
ATOM    247  CG  MET A  20      20.323  28.762   3.265  1.00 22.49           C
ATOM    248  SD  MET A  20      20.541  29.942   4.622  1.00 24.07           S
ATOM    249  CE  MET A  20      20.616  31.454   3.634  1.00  9.62           C
ATOM    250  HN  MET A  20      22.498  26.942   2.843  1.00  0.00           H
ATOM    251  HA  MET A  20      21.425  27.494   5.512  1.00  0.00           H
ATOM    252 1HB  MET A  20      19.971  26.689   2.939  1.00  0.00           H
ATOM    253 2HB  MET A  20      19.183  27.332   4.360  1.00  0.00           H
ATOM    254 1HG  MET A  20      21.228  28.944   2.732  1.00  0.00           H
ATOM    255 2HG  MET A  20      19.490  29.064   2.629  1.00  0.00           H
ATOM    256 1HE  MET A  20      20.810  32.273   4.310  1.00  0.00           H
ATOM    257 2HE  MET A  20      21.414  31.412   2.892  1.00  0.00           H
ATOM    258 3HE  MET A  20      19.666  31.631   3.134  1.00  0.00           H
ATOM    259  N   GLY A  21      21.021  24.433   4.447  1.00 21.57           N
ATOM    260  CA  GLY A  21      20.565  23.112   4.872  1.00 25.36           C
ATOM    261  C   GLY A  21      21.469  22.499   5.907  1.00 24.98           C
ATOM    262  O   GLY A  21      21.045  21.995   6.949  1.00 30.54           O
ATOM    263  HN  GLY A  21      21.461  24.559   3.539  1.00  0.00           H
ATOM    264 1HA  GLY A  21      20.539  22.455   4.002  1.00  0.00           H
ATOM    265 2HA  GLY A  21      19.541  23.151   5.251  1.00  0.00           H
ATOM    266  N   LEU A  22      22.777  22.538   5.651  1.00 26.91           N
ATOM    267  CA  LEU A  22      23.703  22.054   6.678  1.00 26.07           C
ATOM    268  C   LEU A  22      23.513  22.855   7.950  1.00 20.80           C
ATOM    269  O   LEU A  22      23.689  22.406   9.078  1.00 38.13           O
ATOM    270  CB  LEU A  22      25.161  22.174   6.242  1.00 30.07           C
ATOM    271  CG  LEU A  22      25.731  21.115   5.311  1.00 35.42           C
ATOM    272  CD1 LEU A  22      24.659  20.597   4.364  1.00 48.60           C
ATOM    273  CD2 LEU A  22      26.916  21.685   4.534  1.00 41.11           C
ATOM    274  HN  LEU A  22      23.141  22.976   4.808  1.00  0.00           H
ATOM    275  HA  LEU A  22      23.485  21.016   6.932  1.00  0.00           H
ATOM    276 1HB  LEU A  22      25.289  23.162   5.794  1.00  0.00           H
ATOM    277 2HB  LEU A  22      25.808  22.192   7.123  1.00  0.00           H
ATOM    278  HG  LEU A  22      26.077  20.272   5.913  1.00  0.00           H
ATOM    279 1HD1 LEU A  22      25.084  19.856   3.686  1.00  0.00           H
ATOM    280 2HD1 LEU A  22      23.841  20.091   4.876  1.00  0.00           H
ATOM    281 3HD1 LEU A  22      24.245  21.384   3.735  1.00  0.00           H
ATOM    282 1HD2 LEU A  22      27.372  20.926   3.898  1.00  0.00           H
ATOM    283 2HD2 LEU A  22      26.616  22.514   3.890  1.00  0.00           H
ATOM    284 3HD2 LEU A  22      27.694  22.051   5.206  1.00  0.00           H
ATOM    285  N   GLY A  23      23.139  24.130   7.785  1.00 27.42           N
ATOM    286  CA  GLY A  23      22.909  24.934   8.977  1.00 17.74           C
ATOM    287  C   GLY A  23      21.673  24.534   9.743  1.00 22.02           C
ATOM    288  O   GLY A  23      21.654  24.532  10.978  1.00 27.33           O
ATOM    289  HN  GLY A  23      23.068  24.546   6.863  1.00  0.00           H
ATOM    290 1HA  GLY A  23      22.795  25.973   8.668  1.00  0.00           H
ATOM    291 2HA  GLY A  23      23.777  24.907   9.639  1.00  0.00           H
ATOM    292  N   THR A  24      20.573  24.183   9.066  1.00 22.88           N
ATOM    293  CA  THR A  24      19.380  23.829   9.847  1.00 26.08           C
ATOM    294  C   THR A  24      19.542  22.524  10.616  1.00 26.58           C
ATOM    295  O   THR A  24      19.078  22.385  11.744  1.00 25.12           O
ATOM    296  CB  THR A  24      18.151  23.717   8.922  1.00 27.89           C
ATOM    297  OG1 THR A  24      17.724  25.048   8.608  1.00 23.92           O
ATOM    298  CG2 THR A  24      17.000  23.013   9.620  1.00 22.31           C
ATOM    299  HN  THR A  24      20.553  24.195   8.053  1.00  0.00           H
ATOM    300  HA  THR A  24      19.174  24.610  10.583  1.00  0.00           H
ATOM    301  HB  THR A  24      18.391  23.182   8.000  1.00  0.00           H
ATOM    302  HG1 THR A  24      18.316  25.408   7.957  1.00  0.00           H
ATOM    303 1HG2 THR A  24      16.083  23.134   9.042  1.00  0.00           H
ATOM    304 2HG2 THR A  24      17.143  21.937   9.714  1.00  0.00           H
ATOM    305 3HG2 THR A  24      16.802  23.429  10.606  1.00  0.00           H
ATOM    306  N   LEU A  25      20.199  21.579   9.971  1.00 31.97           N
ATOM    307  CA  LEU A  25      20.541  20.284  10.541  1.00 31.77           C
ATOM    308  C   LEU A  25      21.358  20.436  11.811  1.00 31.43           C
ATOM    309  O   LEU A  25      21.016  19.863  12.847  1.00 32.21           O
ATOM    310  CB  LEU A  25      21.317  19.472   9.495  1.00 32.38           C
ATOM    311  CG  LEU A  25      20.439  18.936   8.358  1.00 27.78           C
ATOM    312  CD1 LEU A  25      21.283  18.530   7.165  1.00 30.45           C
ATOM    313  CD2 LEU A  25      19.589  17.783   8.870  1.00 32.96           C
ATOM    314  HN  LEU A  25      20.533  21.786   9.035  1.00  0.00           H
ATOM    315  HA  LEU A  25      19.625  19.771  10.823  1.00  0.00           H
ATOM    316 1HB  LEU A  25      22.117  20.090   9.084  1.00  0.00           H
ATOM    317 2HB  LEU A  25      21.827  18.634   9.976  1.00  0.00           H
ATOM    318  HG  LEU A  25      19.771  19.729   8.016  1.00  0.00           H
ATOM    319 1HD1 LEU A  25      20.661  18.142   6.357  1.00  0.00           H
ATOM    320 2HD1 LEU A  25      21.835  19.377   6.759  1.00  0.00           H
ATOM    321 3HD1 LEU A  25      22.004  17.754   7.425  1.00  0.00           H
ATOM    322 1HD2 LEU A  25      18.981  17.366   8.066  1.00  0.00           H
ATOM    323 2HD2 LEU A  25      20.202  16.969   9.260  1.00  0.00           H
ATOM    324 3HD2 LEU A  25      18.894  18.078   9.655  1.00  0.00           H
ATOM    325  N   TYR A  26      22.426  21.223  11.707  1.00 31.40           N
ATOM    326  CA  TYR A  26      23.238  21.576  12.864  1.00 28.15           C
ATOM    327  C   TYR A  26      22.338  22.043  13.994  1.00 25.90           C
ATOM    328  O   TYR A  26      22.403  21.654  15.152  1.00 27.74           O
ATOM    329  CB  TYR A  26      24.233  22.703  12.537  1.00 27.80           C
ATOM    330  CG  TYR A  26      25.064  23.100  13.737  1.00 28.97           C
ATOM    331  CD1 TYR A  26      25.861  22.153  14.373  1.00 32.51           C
ATOM    332  CE1 TYR A  26      26.632  22.479  15.471  1.00 33.22           C
ATOM    333  CZ  TYR A  26      26.616  23.770  15.951  1.00 31.40           C
ATOM    334  OH  TYR A  26      27.376  24.109  17.046  1.00 45.41           O
ATOM    335  CD2 TYR A  26      25.067  24.391  14.238  1.00 31.78           C
ATOM    336  CE2 TYR A  26      25.836  24.724  15.339  1.00 31.99           C
ATOM    337  HN  TYR A  26      22.646  21.639  10.808  1.00  0.00           H
ATOM    338  HA  TYR A  26      23.760  20.677  13.195  1.00  0.00           H
ATOM    339 1HB  TYR A  26      24.908  22.379  11.744  1.00  0.00           H
ATOM    340 2HB  TYR A  26      23.718  23.581  12.146  1.00  0.00           H
ATOM    341  HD1 TYR A  26      25.887  21.137  14.005  1.00  0.00           H
ATOM    342  HE1 TYR A  26      27.234  21.711  15.936  1.00  0.00           H
ATOM    343  HH  TYR A  26      27.950  23.397  17.295  1.00  0.00           H
ATOM    344  HD2 TYR A  26      24.445  25.146  13.776  1.00  0.00           H
ATOM    345  HE2 TYR A  26      25.799  25.718  15.746  1.00  0.00           H
ATOM    346  N   PHE A  27      21.439  22.948  13.570  1.00 26.87           N
ATOM    347  CA  PHE A  27      20.523  23.533  14.538  1.00 19.76           C
ATOM    348  C   PHE A  27      19.553  22.468  15.043  1.00 18.79           C
ATOM    349  O   PHE A  27      19.256  22.472  16.234  1.00 23.06           O
ATOM    350  CB  PHE A  27      19.795  24.726  13.913  1.00 26.00           C
ATOM    351  CG  PHE A  27      20.549  26.041  14.071  1.00 30.26           C
ATOM    352  CD1 PHE A  27      21.339  26.276  15.186  1.00 28.56           C
ATOM    353  CE1 PHE A  27      22.027  27.466  15.325  1.00 26.95           C
ATOM    354  CZ  PHE A  27      21.918  28.442  14.348  1.00 35.36           C
ATOM    355  CD2 PHE A  27      20.456  27.022  13.100  1.00 32.31           C
ATOM    356  CE2 PHE A  27      21.135  28.222  13.227  1.00 35.37           C
ATOM    357  HN  PHE A  27      21.428  23.258  12.604  1.00  0.00           H
ATOM    358  HA  PHE A  27      21.087  23.772  15.430  1.00  0.00           H
ATOM    359 1HB  PHE A  27      19.561  24.556  12.866  1.00  0.00           H
ATOM    360 2HB  PHE A  27      18.842  24.875  14.418  1.00  0.00           H
ATOM    361  HD1 PHE A  27      21.415  25.601  16.019  1.00  0.00           H
ATOM    362  HE1 PHE A  27      22.649  27.640  16.190  1.00  0.00           H
ATOM    363  HZ  PHE A  27      22.549  29.282  14.381  1.00  0.00           H
ATOM    364  HD2 PHE A  27      19.851  26.849  12.221  1.00  0.00           H
ATOM    365  HE2 PHE A  27      21.078  28.964  12.443  1.00  0.00           H
ATOM    366  N   LEU A  28      19.110  21.576  14.158  1.00 24.94           N
ATOM    367  CA  LEU A  28      18.136  20.573  14.611  1.00 27.92           C
ATOM    368  C   LEU A  28      18.768  19.686  15.671  1.00 27.88           C
ATOM    369  O   LEU A  28      18.322  19.599  16.810  1.00 33.86           O
ATOM    370  CB  LEU A  28      17.631  19.727  13.447  1.00 34.52           C
ATOM    371  CG  LEU A  28      16.560  20.339  12.548  1.00 37.56           C
ATOM    372  CD1 LEU A  28      16.473  19.591  11.226  1.00 40.02           C
ATOM    373  CD2 LEU A  28      15.204  20.354  13.240  1.00 27.50           C
ATOM    374  HN  LEU A  28      19.275  21.728  13.161  1.00  0.00           H
ATOM    375  HA  LEU A  28      17.292  21.088  15.068  1.00  0.00           H
ATOM    376 1HB  LEU A  28      18.483  19.425  12.840  1.00  0.00           H
ATOM    377 2HB  LEU A  28      17.232  18.786  13.835  1.00  0.00           H
ATOM    378  HG  LEU A  28      16.832  21.372  12.329  1.00  0.00           H
ATOM    379 1HD1 LEU A  28      15.682  19.998  10.595  1.00  0.00           H
ATOM    380 2HD1 LEU A  28      17.398  19.668  10.659  1.00  0.00           H
ATOM    381 3HD1 LEU A  28      16.259  18.532  11.376  1.00  0.00           H
ATOM    382 1HD2 LEU A  28      14.439  20.799  12.603  1.00  0.00           H
ATOM    383 2HD2 LEU A  28      14.869  19.349  13.499  1.00  0.00           H
ATOM    384 3HD2 LEU A  28      15.220  20.935  14.163  1.00  0.00           H
ATOM    385  N   VAL A  29      19.849  19.024  15.270  1.00 34.74           N
ATOM    386  CA  VAL A  29      20.578  18.168  16.203  1.00 37.45           C
ATOM    387  C   VAL A  29      20.963  18.938  17.453  1.00 37.09           C
ATOM    388  O   VAL A  29      20.860  18.445  18.578  1.00 43.80           O
ATOM    389  CB  VAL A  29      21.828  17.571  15.530  1.00 37.37           C
ATOM    390  CG1 VAL A  29      22.841  17.109  16.571  1.00 45.82           C
ATOM    391  CG2 VAL A  29      21.398  16.425  14.631  1.00 31.78           C
ATOM    392  HN  VAL A  29      20.233  19.213  14.346  1.00  0.00           H
ATOM    393  HA  VAL A  29      19.867  17.404  16.326  1.00  0.00           H
ATOM    394  HB  VAL A  29      22.310  18.336  14.918  1.00  0.00           H
ATOM    395 1HG1 VAL A  29      23.627  16.518  16.101  1.00  0.00           H
ATOM    396 2HG1 VAL A  29      23.355  17.929  17.074  1.00  0.00           H
ATOM    397 3HG1 VAL A  29      22.385  16.471  17.332  1.00  0.00           H
ATOM    398 1HG2 VAL A  29      22.247  16.019  14.080  1.00  0.00           H
ATOM    399 2HG2 VAL A  29      20.959  15.603  15.196  1.00  0.00           H
ATOM    400 3HG2 VAL A  29      20.664  16.748  13.892  1.00  0.00           H
ATOM    401  N   LYS A  30      21.414  20.180  17.266  1.00 36.81           N
ATOM    402  CA  LYS A  30      21.740  20.984  18.444  1.00 35.02           C
ATOM    403  C   LYS A  30      20.527  21.110  19.355  1.00 34.88           C
ATOM    404  O   LYS A  30      20.639  21.056  20.578  1.00 38.39           O
ATOM    405  CB  LYS A  30      22.239  22.371  18.036  1.00 37.82           C
ATOM    406  CG  LYS A  30      23.189  23.007  19.036  1.00 44.96           C
ATOM    407  CD  LYS A  30      24.330  23.722  18.314  1.00 46.26           C
ATOM    408  CE  LYS A  30      24.678  25.020  19.032  1.00 49.05           C
ATOM    409  NZ  LYS A  30      24.113  25.036  20.416  1.00 41.39           N1+
ATOM    410  HN  LYS A  30      21.541  20.564  16.334  1.00  0.00           H
ATOM    411  HA  LYS A  30      22.515  20.444  18.993  1.00  0.00           H
ATOM    412 1HB  LYS A  30      22.903  22.176  17.216  1.00  0.00           H
ATOM    413 2HB  LYS A  30      21.449  23.037  17.687  1.00  0.00           H
ATOM    414 1HG  LYS A  30      22.479  23.613  19.597  1.00  0.00           H
ATOM    415 2HG  LYS A  30      23.593  22.270  19.734  1.00  0.00           H
ATOM    416 1HD  LYS A  30      25.190  23.053  18.261  1.00  0.00           H
ATOM    417 2HD  LYS A  30      24.069  23.968  17.283  1.00  0.00           H
ATOM    418 1HE  LYS A  30      25.758  25.164  19.053  1.00  0.00           H
ATOM    419 2HE  LYS A  30      24.239  25.856  18.486  1.00  0.00           H
ATOM    420 1HZ  LYS A  30      24.279  25.911  20.893  1.00  0.00           H
ATOM    421 2HZ  LYS A  30      23.109  24.904  20.377  1.00  0.00           H
ATOM    422 3HZ  LYS A  30      24.492  24.273  20.959  1.00  0.00           H
ATOM    423  N   GLY A  31      19.365  21.284  18.725  1.00 37.21           N
ATOM    424  CA  GLY A  31      18.135  21.509  19.453  1.00 34.52           C
ATOM    425  C   GLY A  31      17.590  20.271  20.129  1.00 36.05           C
ATOM    426  O   GLY A  31      16.916  20.365  21.158  1.00 40.89           O
ATOM    427  HN  GLY A  31      19.339  21.293  17.711  1.00  0.00           H
ATOM    428 1HA  GLY A  31      17.381  21.890  18.766  1.00  0.00           H
ATOM    429 2HA  GLY A  31      18.282  22.282  20.209  1.00  0.00           H
ATOM    430  N   MET A  32      17.861  19.082  19.585  1.00 41.25           N
ATOM    431  CA  MET A  32      17.372  17.885  20.274  1.00 42.07           C
ATOM    432  C   MET A  32      18.042  17.760  21.640  1.00 44.05           C
ATOM    433  O   MET A  32      19.251  17.944  21.773  1.00 51.16           O
ATOM    434  CB  MET A  32      17.614  16.611  19.468  1.00 41.34           C
ATOM    435  CG  MET A  32      18.233  16.828  18.097  1.00 53.54           C
ATOM    436  SD  MET A  32      19.326  15.475  17.627  1.00 64.11           S
ATOM    437  CE  MET A  32      19.162  14.402  19.059  1.00 67.83           C
ATOM    438  HN  MET A  32      18.531  19.017  18.830  1.00  0.00           H
ATOM    439  HA  MET A  32      16.293  17.999  20.405  1.00  0.00           H
ATOM    440 1HB  MET A  32      18.177  16.041  20.177  1.00  0.00           H
ATOM    441 2HB  MET A  32      16.679  16.061  19.353  1.00  0.00           H
ATOM    442 1HG  MET A  32      17.462  16.974  17.339  1.00  0.00           H
ATOM    443 2HG  MET A  32      18.834  17.682  18.074  1.00  0.00           H
ATOM    444 1HE  MET A  32      19.662  13.469  18.799  1.00  0.00           H
ATOM    445 2HE  MET A  32      19.716  14.766  19.927  1.00  0.00           H
ATOM    446 3HE  MET A  32      18.137  14.110  19.289  1.00  0.00           H
ATOM    447  N   GLY A  33      17.233  17.448  22.644  1.00 48.88           N
ATOM    448  CA  GLY A  33      17.695  17.348  24.017  1.00 53.29           C
ATOM    449  C   GLY A  33      17.099  18.475  24.855  1.00 60.79           C
ATOM    450  O   GLY A  33      16.501  18.206  25.893  1.00 53.24           O
ATOM    451  HN  GLY A  33      16.239  17.418  22.478  1.00  0.00           H
ATOM    452 1HA  GLY A  33      18.782  17.371  24.112  1.00  0.00           H
ATOM    453 2HA  GLY A  33      17.372  16.391  24.427  1.00  0.00           H
ATOM    454  N   VAL A  34      17.286  19.698  24.366  1.00 60.58           N
ATOM    455  CA  VAL A  34      16.783  20.901  25.012  1.00 53.24           C
ATOM    456  C   VAL A  34      15.334  20.703  25.440  1.00 44.67           C
ATOM    457  O   VAL A  34      14.544  20.095  24.717  1.00 51.25           O
ATOM    458  CB  VAL A  34      16.898  22.131  24.092  1.00 53.56           C
ATOM    459  CG1 VAL A  34      16.506  23.405  24.824  1.00 36.73           C
ATOM    460  CG2 VAL A  34      18.315  22.239  23.546  1.00 63.46           C
ATOM    461  HN  VAL A  34      17.680  19.785  23.437  1.00  0.00           H
ATOM    462  HA  VAL A  34      17.400  21.047  25.900  1.00  0.00           H
ATOM    463  HB  VAL A  34      16.224  21.997  23.241  1.00  0.00           H
ATOM    464 1HG1 VAL A  34      16.651  24.274  24.186  1.00  0.00           H
ATOM    465 2HG1 VAL A  34      15.449  23.433  25.092  1.00  0.00           H
ATOM    466 3HG1 VAL A  34      17.094  23.564  25.728  1.00  0.00           H
ATOM    467 1HG2 VAL A  34      18.384  23.032  22.810  1.00  0.00           H
ATOM    468 2HG2 VAL A  34      19.047  22.430  24.330  1.00  0.00           H
ATOM    469 3HG2 VAL A  34      18.639  21.348  23.006  1.00  0.00           H
ATOM    470  N   SER A  35      15.013  21.211  26.620  1.00 38.39           N
ATOM    471  CA  SER A  35      13.695  21.078  27.221  1.00 42.39           C
ATOM    472  C   SER A  35      13.308  22.355  27.960  1.00 47.41           C
ATOM    473  O   SER A  35      12.223  22.451  28.536  1.00 53.14           O
ATOM    474  CB  SER A  35      13.670  19.877  28.170  1.00 41.93           C
ATOM    475  OG  SER A  35      14.739  19.955  29.099  1.00 30.30           O
ATOM    476  HN  SER A  35      15.759  21.464  27.250  1.00  0.00           H
ATOM    477  HA  SER A  35      12.950  20.933  26.441  1.00  0.00           H
ATOM    478 1HB  SER A  35      12.724  19.807  28.710  1.00  0.00           H
ATOM    479 2HB  SER A  35      13.780  18.954  27.595  1.00  0.00           H
ATOM    480  HG1 SER A  35      14.811  19.138  29.575  1.00  0.00           H
ATOM    481  N   ASP A  36      14.200  23.343  27.939  1.00 48.69           N
ATOM    482  CA  ASP A  36      13.897  24.659  28.506  1.00 46.13           C
ATOM    483  C   ASP A  36      12.898  25.360  27.593  1.00 44.84           C
ATOM    484  O   ASP A  36      13.116  25.426  26.383  1.00 44.53           O
ATOM    485  CB  ASP A  36      15.171  25.471  28.686  1.00 45.85           C
ATOM    486  CG  ASP A  36      14.996  26.946  28.957  1.00 48.01           C
ATOM    487  OD1 ASP A  36      15.469  27.434  30.008  1.00 45.77           O
ATOM    488  OD2 ASP A  36      14.397  27.661  28.122  1.00 50.85           O1-
ATOM    489  HN  ASP A  36      15.031  23.254  27.383  1.00  0.00           H
ATOM    490  HA  ASP A  36      13.528  24.494  29.514  1.00  0.00           H
ATOM    491 1HB  ASP A  36      15.715  25.072  29.542  1.00  0.00           H
ATOM    492 2HB  ASP A  36      15.849  25.358  27.852  1.00  0.00           H
ATOM    493  N   PRO A  37      11.813  25.871  28.164  1.00 47.89           N
ATOM    494  CA  PRO A  37      10.776  26.530  27.368  1.00 48.38           C
ATOM    495  C   PRO A  37      11.376  27.615  26.473  1.00 46.12           C
ATOM    496  O   PRO A  37      11.427  27.442  25.259  1.00 44.49           O
ATOM    497  CD  PRO A  37      11.502  25.862  29.600  1.00 53.49           C
ATOM    498  CB  PRO A  37       9.869  27.170  28.413  1.00 53.04           C
ATOM    499  CG  PRO A  37      10.105  26.409  29.669  1.00 54.33           C
ATOM    500 1HD  PRO A  37      11.534  24.872  30.057  1.00  0.00           H
ATOM    501 2HD  PRO A  37      12.205  26.517  30.126  1.00  0.00           H
ATOM    502  HA  PRO A  37      10.247  25.794  26.766  1.00  0.00           H
ATOM    503 1HB  PRO A  37       8.822  27.126  28.115  1.00  0.00           H
ATOM    504 2HB  PRO A  37      10.071  28.216  28.652  1.00  0.00           H
ATOM    505 1HG  PRO A  37       9.398  25.582  29.738  1.00  0.00           H
ATOM    506 2HG  PRO A  37       9.961  27.022  30.562  1.00  0.00           H
ATOM    507  N   ASP A  38      11.804  28.703  27.097  1.00 41.33           N
ATOM    508  CA  ASP A  38      12.426  29.838  26.438  1.00 41.14           C
ATOM    509  C   ASP A  38      13.431  29.388  25.379  1.00 40.10           C
ATOM    510  O   ASP A  38      13.367  29.814  24.227  1.00 38.87           O
ATOM    511  CB  ASP A  38      13.140  30.738  27.450  1.00 34.82           C
ATOM    512  CG  ASP A  38      12.190  31.585  28.265  1.00 41.43           C
ATOM    513  OD1 ASP A  38      12.190  31.426  29.508  1.00 44.89           O
ATOM    514  OD2 ASP A  38      11.455  32.395  27.660  1.00 31.62           O1-
ATOM    515  HN  ASP A  38      12.004  28.636  28.092  1.00  0.00           H
ATOM    516  HA  ASP A  38      11.638  30.496  26.124  1.00  0.00           H
ATOM    517 1HB  ASP A  38      13.782  30.169  28.126  1.00  0.00           H
ATOM    518 2HB  ASP A  38      13.805  31.439  26.943  1.00  0.00           H
ATOM    519  N   ALA A  39      14.351  28.526  25.800  1.00 40.11           N
ATOM    520  CA  ALA A  39      15.350  27.944  24.910  1.00 36.35           C
ATOM    521  C   ALA A  39      14.668  27.231  23.746  1.00 31.54           C
ATOM    522  O   ALA A  39      15.162  27.288  22.622  1.00 27.17           O
ATOM    523  CB  ALA A  39      16.259  26.993  25.675  1.00 32.72           C
ATOM    524  HN  ALA A  39      14.346  28.247  26.808  1.00  0.00           H
ATOM    525  HA  ALA A  39      15.945  28.771  24.518  1.00  0.00           H
ATOM    526 1HB  ALA A  39      16.637  27.455  26.588  1.00  0.00           H
ATOM    527 2HB  ALA A  39      15.703  26.096  25.929  1.00  0.00           H
ATOM    528 3HB  ALA A  39      17.110  26.690  25.070  1.00  0.00           H
ATOM    529  N   LYS A  40      13.540  26.588  24.019  1.00 32.98           N
ATOM    530  CA  LYS A  40      12.698  25.955  23.016  1.00 38.65           C
ATOM    531  C   LYS A  40      12.053  26.965  22.064  1.00 36.30           C
ATOM    532  O   LYS A  40      11.330  26.555  21.154  1.00 36.69           O
ATOM    533  CB  LYS A  40      11.565  25.158  23.659  1.00 43.31           C
ATOM    534  CG  LYS A  40      11.907  23.821  24.282  1.00 45.04           C
ATOM    535  CD  LYS A  40      10.634  23.012  24.516  1.00 43.99           C
ATOM    536  CE  LYS A  40      10.322  22.893  26.000  1.00 43.43           C
ATOM    537  NZ  LYS A  40      10.103  21.474  26.410  1.00 40.64           N1+
ATOM    538  HN  LYS A  40      13.203  26.603  24.983  1.00  0.00           H
ATOM    539  HA  LYS A  40      13.318  25.293  22.410  1.00  0.00           H
ATOM    540 1HB  LYS A  40      10.787  25.667  24.202  1.00  0.00           H
ATOM    541 2HB  LYS A  40      10.968  24.844  22.800  1.00  0.00           H
ATOM    542 1HG  LYS A  40      12.451  23.297  23.493  1.00  0.00           H
ATOM    543 2HG  LYS A  40      12.634  23.745  25.072  1.00  0.00           H
ATOM    544 1HD  LYS A  40       9.773  23.418  23.979  1.00  0.00           H
ATOM    545 2HD  LYS A  40      10.793  22.025  24.077  1.00  0.00           H
ATOM    546 1HE  LYS A  40      11.102  23.347  26.600  1.00  0.00           H
ATOM    547 2HE  LYS A  40       9.424  23.466  26.236  1.00  0.00           H
ATOM    548 1HZ  LYS A  40      10.103  21.452  27.424  1.00  0.00           H
ATOM    549 2HZ  LYS A  40       9.224  21.128  26.056  1.00  0.00           H
ATOM    550 3HZ  LYS A  40      10.864  20.902  26.076  1.00  0.00           H
ATOM    551  N   LYS A  41      12.272  28.252  22.265  1.00 35.35           N
ATOM    552  CA  LYS A  41      11.715  29.311  21.428  1.00 33.17           C
ATOM    553  C   LYS A  41      12.805  29.896  20.551  1.00 29.91           C
ATOM    554  O   LYS A  41      12.643  30.207  19.373  1.00 29.91           O
ATOM    555  CB  LYS A  41      11.056  30.386  22.298  1.00 40.97           C
ATOM    556  CG  LYS A  41      10.633  29.869  23.669  1.00 45.13           C
ATOM    557  CD  LYS A  41       9.380  30.559  24.177  1.00 48.95           C
ATOM    558  CE  LYS A  41       8.614  29.670  25.142  1.00 53.25           C
ATOM    559  NZ  LYS A  41       8.419  30.310  26.478  1.00 44.83           N1+
ATOM    560  HN  LYS A  41      12.781  28.542  23.100  1.00  0.00           H
ATOM    561  HA  LYS A  41      10.944  28.913  20.767  1.00  0.00           H
ATOM    562 1HB  LYS A  41      11.729  31.236  22.447  1.00  0.00           H
ATOM    563 2HB  LYS A  41      10.218  30.800  21.735  1.00  0.00           H
ATOM    564 1HG  LYS A  41      10.481  28.801  23.699  1.00  0.00           H
ATOM    565 2HG  LYS A  41      11.302  30.293  24.318  1.00  0.00           H
ATOM    566 1HD  LYS A  41       9.632  31.534  24.607  1.00  0.00           H
ATOM    567 2HD  LYS A  41       8.714  30.784  23.342  1.00  0.00           H
ATOM    568 1HE  LYS A  41       7.629  29.450  24.728  1.00  0.00           H
ATOM    569 2HE  LYS A  41       9.085  28.703  25.303  1.00  0.00           H
ATOM    570 1HZ  LYS A  41       7.938  29.719  27.136  1.00  0.00           H
ATOM    571 2HZ  LYS A  41       9.327  30.553  26.876  1.00  0.00           H
ATOM    572 3HZ  LYS A  41       7.929  31.190  26.392  1.00  0.00           H
ATOM    573  N   PHE A  42      14.011  30.054  21.112  1.00 30.05           N
ATOM    574  CA  PHE A  42      15.061  30.518  20.194  1.00 29.67           C
ATOM    575  C   PHE A  42      15.379  29.416  19.188  1.00 27.64           C
ATOM    576  O   PHE A  42      15.451  29.705  17.992  1.00 34.18           O
ATOM    577  CB  PHE A  42      16.291  30.973  20.968  1.00 34.00           C
ATOM    578  CG  PHE A  42      16.064  32.219  21.813  1.00 32.85           C
ATOM    579  CD1 PHE A  42      15.927  33.464  21.227  1.00 30.56           C
ATOM    580  CE1 PHE A  42      15.729  34.599  21.987  1.00 34.21           C
ATOM    581  CZ  PHE A  42      15.662  34.499  23.366  1.00 38.34           C
ATOM    582  CD2 PHE A  42      15.988  32.135  23.191  1.00 36.05           C
ATOM    583  CE2 PHE A  42      15.796  33.261  23.969  1.00 41.16           C
ATOM    584  HN  PHE A  42      14.152  29.935  22.110  1.00  0.00           H
ATOM    585  HA  PHE A  42      14.715  31.394  19.638  1.00  0.00           H
ATOM    586 1HB  PHE A  42      16.638  30.172  21.622  1.00  0.00           H
ATOM    587 2HB  PHE A  42      17.106  31.177  20.280  1.00  0.00           H
ATOM    588  HD1 PHE A  42      16.331  33.564  20.272  1.00  0.00           H
ATOM    589  HE1 PHE A  42      15.614  35.551  21.502  1.00  0.00           H
ATOM    590  HZ  PHE A  42      15.472  35.375  23.972  1.00  0.00           H
ATOM    591  HD2 PHE A  42      15.994  31.177  23.689  1.00  0.00           H
ATOM    592  HE2 PHE A  42      15.693  33.172  25.043  1.00  0.00           H
ATOM    593  N   TYR A  43      15.549  28.171  19.632  1.00 28.59           N
ATOM    594  CA  TYR A  43      15.812  27.067  18.705  1.00 26.26           C
ATOM    595  C   TYR A  43      14.763  27.025  17.601  1.00 24.16           C
ATOM    596  O   TYR A  43      15.086  26.947  16.421  1.00 37.47           O
ATOM    597  CB  TYR A  43      15.867  25.734  19.458  1.00 27.34           C
ATOM    598  CG  TYR A  43      17.171  25.569  20.216  1.00 29.98           C
ATOM    599  CD1 TYR A  43      18.359  25.308  19.543  1.00 31.38           C
ATOM    600  CE1 TYR A  43      19.546  25.159  20.241  1.00 31.85           C
ATOM    601  CZ  TYR A  43      19.552  25.274  21.610  1.00 35.36           C
ATOM    602  OH  TYR A  43      20.727  25.130  22.316  1.00 44.28           O
ATOM    603  CD2 TYR A  43      17.205  25.680  21.595  1.00 27.96           C
ATOM    604  CE2 TYR A  43      18.384  25.535  22.295  1.00 33.37           C
ATOM    605  HN  TYR A  43      15.463  27.984  20.629  1.00  0.00           H
ATOM    606  HA  TYR A  43      16.770  27.241  18.216  1.00  0.00           H
ATOM    607 1HB  TYR A  43      15.016  25.626  20.133  1.00  0.00           H
ATOM    608 2HB  TYR A  43      15.798  24.900  18.755  1.00  0.00           H
ATOM    609  HD1 TYR A  43      18.355  25.198  18.468  1.00  0.00           H
ATOM    610  HE1 TYR A  43      20.455  24.939  19.704  1.00  0.00           H
ATOM    611  HH  TYR A  43      20.568  25.174  23.247  1.00  0.00           H
ATOM    612  HD2 TYR A  43      16.301  25.561  22.144  1.00  0.00           H
ATOM    613  HE2 TYR A  43      18.367  25.571  23.374  1.00  0.00           H
ATOM    614  N   ALA A  44      13.495  27.112  17.990  1.00 26.67           N
ATOM    615  CA  ALA A  44      12.391  27.211  17.049  1.00 25.11           C
ATOM    616  C   ALA A  44      12.596  28.317  16.020  1.00 20.47           C
ATOM    617  O   ALA A  44      12.783  28.079  14.831  1.00 27.70           O
ATOM    618  CB  ALA A  44      11.096  27.494  17.802  1.00 19.38           C
ATOM    619  HN  ALA A  44      13.299  27.203  18.977  1.00  0.00           H
ATOM    620  HA  ALA A  44      12.301  26.263  16.514  1.00  0.00           H
ATOM    621 1HB  ALA A  44      10.846  26.665  18.465  1.00  0.00           H
ATOM    622 2HB  ALA A  44      11.131  28.390  18.419  1.00  0.00           H
ATOM    623 3HB  ALA A  44      10.257  27.608  17.113  1.00  0.00           H
ATOM    624  N   ILE A  45      12.530  29.548  16.521  1.00 28.73           N
ATOM    625  CA  ILE A  45      12.692  30.747  15.717  1.00 26.18           C
ATOM    626  C   ILE A  45      13.978  30.691  14.899  1.00 26.10           C
ATOM    627  O   ILE A  45      13.972  30.937  13.699  1.00 24.05           O
ATOM    628  CB  ILE A  45      12.759  32.011  16.595  1.00 27.16           C
ATOM    629  CG2 ILE A  45      13.401  33.158  15.822  1.00 32.39           C
ATOM    630  CG1 ILE A  45      11.429  32.455  17.200  1.00 26.38           C
ATOM    631  CD1 ILE A  45      11.594  33.241  18.489  1.00 34.33           C
ATOM    632  HN  ILE A  45      12.428  29.673  17.526  1.00  0.00           H
ATOM    633  HA  ILE A  45      11.853  30.801  15.026  1.00  0.00           H
ATOM    634  HB  ILE A  45      13.435  31.792  17.424  1.00  0.00           H
ATOM    635 1HG2 ILE A  45      13.344  34.045  16.447  1.00  0.00           H
ATOM    636 2HG2 ILE A  45      14.457  33.070  15.569  1.00  0.00           H
ATOM    637 3HG2 ILE A  45      12.825  33.374  14.932  1.00  0.00           H
ATOM    638 1HG1 ILE A  45      10.841  33.025  16.478  1.00  0.00           H
ATOM    639 2HG1 ILE A  45      10.833  31.572  17.437  1.00  0.00           H
ATOM    640  HD1 ILE A  45      10.614  33.446  18.918  1.00  0.00           H
ATOM    641  HD2 ILE A  45      12.174  32.705  19.240  1.00  0.00           H
ATOM    642  HD3 ILE A  45      12.086  34.200  18.327  1.00  0.00           H
ATOM    643  N   THR A  46      15.064  30.375  15.603  1.00 27.62           N
ATOM    644  CA  THR A  46      16.405  30.372  15.023  1.00 31.93           C
ATOM    645  C   THR A  46      16.562  29.262  13.995  1.00 32.41           C
ATOM    646  O   THR A  46      17.178  29.463  12.939  1.00 36.06           O
ATOM    647  CB  THR A  46      17.468  30.244  16.131  1.00 33.72           C
ATOM    648  OG1 THR A  46      17.105  31.102  17.222  1.00 26.23           O
ATOM    649  CG2 THR A  46      18.836  30.707  15.660  1.00 30.84           C
ATOM    650  HN  THR A  46      14.974  30.151  16.594  1.00  0.00           H
ATOM    651  HA  THR A  46      16.527  31.331  14.517  1.00  0.00           H
ATOM    652  HB  THR A  46      17.500  29.207  16.455  1.00  0.00           H
ATOM    653  HG1 THR A  46      16.344  30.675  17.637  1.00  0.00           H
ATOM    654 1HG2 THR A  46      19.573  30.616  16.455  1.00  0.00           H
ATOM    655 2HG2 THR A  46      19.201  30.137  14.805  1.00  0.00           H
ATOM    656 3HG2 THR A  46      18.826  31.764  15.407  1.00  0.00           H
ATOM    657  N   THR A  47      15.998  28.089  14.281  1.00 29.26           N
ATOM    658  CA  THR A  47      16.146  26.959  13.360  1.00 26.02           C
ATOM    659  C   THR A  47      15.294  27.155  12.120  1.00 23.18           C
ATOM    660  O   THR A  47      15.696  26.926  10.985  1.00 25.43           O
ATOM    661  CB  THR A  47      15.780  25.636  14.048  1.00 24.41           C
ATOM    662  OG1 THR A  47      16.490  25.524  15.292  1.00 19.43           O
ATOM    663  CG2 THR A  47      16.194  24.458  13.175  1.00 26.49           C
ATOM    664  HN  THR A  47      15.469  27.947  15.139  1.00  0.00           H
ATOM    665  HA  THR A  47      17.190  26.907  13.040  1.00  0.00           H
ATOM    666  HB  THR A  47      14.706  25.577  14.248  1.00  0.00           H
ATOM    667  HG1 THR A  47      15.991  26.123  15.878  1.00  0.00           H
ATOM    668 1HG2 THR A  47      16.093  23.513  13.711  1.00  0.00           H
ATOM    669 2HG2 THR A  47      15.556  24.379  12.295  1.00  0.00           H
ATOM    670 3HG2 THR A  47      17.220  24.529  12.822  1.00  0.00           H
ATOM    671  N   LEU A  48      14.059  27.621  12.318  1.00 24.59           N
ATOM    672  CA  LEU A  48      13.161  27.789  11.172  1.00 23.29           C
ATOM    673  C   LEU A  48      13.685  28.683  10.073  1.00 21.22           C
ATOM    674  O   LEU A  48      13.399  28.483   8.885  1.00 18.99           O
ATOM    675  CB  LEU A  48      11.821  28.334  11.700  1.00 32.27           C
ATOM    676  CG  LEU A  48      10.652  27.343  11.658  1.00 33.91           C
ATOM    677  CD1 LEU A  48       9.760  27.535  12.875  1.00 41.44           C
ATOM    678  CD2 LEU A  48       9.871  27.501  10.362  1.00 27.08           C
ATOM    679  HN  LEU A  48      13.718  27.833  13.256  1.00  0.00           H
ATOM    680  HA  LEU A  48      12.998  26.800  10.754  1.00  0.00           H
ATOM    681 1HB  LEU A  48      11.943  28.754  12.695  1.00  0.00           H
ATOM    682 2HB  LEU A  48      11.517  29.215  11.132  1.00  0.00           H
ATOM    683  HG  LEU A  48      11.038  26.323  11.714  1.00  0.00           H
ATOM    684 1HD1 LEU A  48       8.922  26.837  12.866  1.00  0.00           H
ATOM    685 2HD1 LEU A  48      10.310  27.364  13.801  1.00  0.00           H
ATOM    686 3HD1 LEU A  48       9.348  28.544  12.918  1.00  0.00           H
ATOM    687 1HD2 LEU A  48       9.098  26.736  10.273  1.00  0.00           H
ATOM    688 2HD2 LEU A  48       9.373  28.469  10.316  1.00  0.00           H
ATOM    689 3HD2 LEU A  48      10.522  27.406   9.493  1.00  0.00           H
ATOM    690  N   ALA A  49      14.465  29.722  10.392  1.00 24.32           N
ATOM    691  CA  ALA A  49      14.876  30.649   9.325  1.00 20.83           C
ATOM    692  C   ALA A  49      15.675  29.976   8.237  1.00 21.29           C
ATOM    693  O   ALA A  49      15.267  29.994   7.066  1.00 32.60           O
ATOM    694  CB  ALA A  49      15.635  31.824   9.933  1.00 18.21           C
ATOM    695  HN  ALA A  49      14.678  29.902  11.365  1.00  0.00           H
ATOM    696  HA  ALA A  49      13.967  31.041   8.865  1.00  0.00           H
ATOM    697 1HB  ALA A  49      14.988  32.377  10.616  1.00  0.00           H
ATOM    698 2HB  ALA A  49      16.510  31.535  10.511  1.00  0.00           H
ATOM    699 3HB  ALA A  49      15.944  32.526   9.169  1.00  0.00           H
ATOM    700  N   PRO A  50      16.822  29.349   8.490  1.00 18.32           N
ATOM    701  CA  PRO A  50      17.505  28.715   7.354  1.00 18.35           C
ATOM    702  C   PRO A  50      16.703  27.476   6.954  1.00 13.09           C
ATOM    703  O   PRO A  50      16.805  27.051   5.826  1.00 19.31           O
ATOM    704  CD  PRO A  50      17.543  29.145   9.740  1.00 19.77           C
ATOM    705  CB  PRO A  50      18.860  28.307   7.913  1.00 22.41           C
ATOM    706  CG  PRO A  50      18.605  28.133   9.365  1.00 16.89           C
ATOM    707 1HD  PRO A  50      18.036  30.074  10.023  1.00  0.00           H
ATOM    708 2HD  PRO A  50      16.929  28.849  10.575  1.00  0.00           H
ATOM    709  HA  PRO A  50      17.705  29.429   6.597  1.00  0.00           H
ATOM    710 1HB  PRO A  50      19.593  29.095   7.748  1.00  0.00           H
ATOM    711 2HB  PRO A  50      19.263  27.407   7.450  1.00  0.00           H
ATOM    712 1HG  PRO A  50      19.510  28.257   9.961  1.00  0.00           H
ATOM    713 2HG  PRO A  50      18.225  27.146   9.605  1.00  0.00           H
ATOM    714  N   ALA A  51      15.895  26.978   7.893  1.00 21.20           N
ATOM    715  CA  ALA A  51      14.932  25.956   7.448  1.00 23.64           C
ATOM    716  C   ALA A  51      14.101  26.522   6.307  1.00 18.94           C
ATOM    717  O   ALA A  51      14.131  25.977   5.203  1.00 20.66           O
ATOM    718  CB  ALA A  51      14.084  25.474   8.606  1.00 21.85           C
ATOM    719  HN  ALA A  51      15.907  27.300   8.853  1.00  0.00           H
ATOM    720  HA  ALA A  51      15.501  25.104   7.068  1.00  0.00           H
ATOM    721 1HB  ALA A  51      14.656  25.330   9.518  1.00  0.00           H
ATOM    722 2HB  ALA A  51      13.208  26.086   8.785  1.00  0.00           H
ATOM    723 3HB  ALA A  51      13.682  24.493   8.354  1.00  0.00           H
ATOM    724  N   ILE A  52      13.382  27.634   6.536  1.00 20.28           N
ATOM    725  CA  ILE A  52      12.625  28.249   5.438  1.00 19.13           C
ATOM    726  C   ILE A  52      13.532  28.732   4.324  1.00 12.88           C
ATOM    727  O   ILE A  52      13.308  28.638   3.126  1.00 16.61           O
ATOM    728  CB  ILE A  52      11.781  29.442   5.946  1.00 20.34           C
ATOM    729  CG2 ILE A  52      11.322  30.298   4.775  1.00 20.47           C
ATOM    730  CG1 ILE A  52      10.598  29.043   6.827  1.00 18.73           C
ATOM    731  CD1 ILE A  52      10.317  30.001   7.970  1.00 25.77           C
ATOM    732  HN  ILE A  52      13.388  28.053   7.475  1.00  0.00           H
ATOM    733  HA  ILE A  52      11.957  27.499   5.007  1.00  0.00           H
ATOM    734  HB  ILE A  52      12.447  30.059   6.552  1.00  0.00           H
ATOM    735 1HG2 ILE A  52      10.571  31.016   5.106  1.00  0.00           H
ATOM    736 2HG2 ILE A  52      12.112  30.908   4.334  1.00  0.00           H
ATOM    737 3HG2 ILE A  52      10.852  29.706   3.987  1.00  0.00           H
ATOM    738 1HG1 ILE A  52       9.701  28.914   6.218  1.00  0.00           H
ATOM    739 2HG1 ILE A  52      10.785  28.060   7.262  1.00  0.00           H
ATOM    740  HD1 ILE A  52       9.380  29.752   8.466  1.00  0.00           H
ATOM    741  HD2 ILE A  52      11.112  29.976   8.715  1.00  0.00           H
ATOM    742  HD3 ILE A  52      10.227  31.028   7.616  1.00  0.00           H
ATOM    743  N   ALA A  53      14.672  29.292   4.750  1.00 21.77           N
ATOM    744  CA  ALA A  53      15.681  29.792   3.820  1.00 21.49           C
ATOM    745  C   ALA A  53      16.154  28.699   2.885  1.00 15.71           C
ATOM    746  O   ALA A  53      16.167  28.890   1.670  1.00 12.09           O
ATOM    747  CB  ALA A  53      16.812  30.437   4.630  1.00 14.20           C
ATOM    748  HN  ALA A  53      14.827  29.413   5.757  1.00  0.00           H
ATOM    749  HA  ALA A  53      15.179  30.546   3.221  1.00  0.00           H
ATOM    750 1HB  ALA A  53      16.564  31.004   5.516  1.00  0.00           H
ATOM    751 2HB  ALA A  53      17.659  29.764   4.704  1.00  0.00           H
ATOM    752 3HB  ALA A  53      17.225  31.212   3.983  1.00  0.00           H
ATOM    753  N   PHE A  54      16.510  27.531   3.410  1.00 16.39           N
ATOM    754  CA  PHE A  54      16.853  26.335   2.667  1.00 15.39           C
ATOM    755  C   PHE A  54      15.892  26.081   1.523  1.00 16.11           C
ATOM    756  O   PHE A  54      16.192  25.925   0.350  1.00 17.37           O
ATOM    757  CB  PHE A  54      16.851  25.101   3.608  1.00 13.98           C
ATOM    758  CG  PHE A  54      16.995  23.824   2.785  1.00 20.71           C
ATOM    759  CD1 PHE A  54      18.189  23.537   2.144  1.00 26.13           C
ATOM    760  CE1 PHE A  54      18.325  22.386   1.383  1.00 28.22           C
ATOM    761  CZ  PHE A  54      17.257  21.514   1.257  1.00 26.79           C
ATOM    762  CD2 PHE A  54      15.936  22.941   2.657  1.00 25.56           C
ATOM    763  CE2 PHE A  54      16.066  21.790   1.898  1.00 24.46           C
ATOM    764  HN  PHE A  54      16.481  27.425   4.432  1.00  0.00           H
ATOM    765  HA  PHE A  54      17.838  26.471   2.223  1.00  0.00           H
ATOM    766 1HB  PHE A  54      17.681  25.155   4.312  1.00  0.00           H
ATOM    767 2HB  PHE A  54      15.954  25.015   4.202  1.00  0.00           H
ATOM    768  HD1 PHE A  54      19.025  24.216   2.230  1.00  0.00           H
ATOM    769  HE1 PHE A  54      19.260  22.175   0.886  1.00  0.00           H
ATOM    770  HZ  PHE A  54      17.356  20.617   0.662  1.00  0.00           H
ATOM    771  HD2 PHE A  54      14.997  23.147   3.150  1.00  0.00           H
ATOM    772  HE2 PHE A  54      15.232  21.109   1.804  1.00  0.00           H
ATOM    773  N   THR A  55      14.594  26.040   1.902  1.00 17.74           N
ATOM    774  CA  THR A  55      13.649  25.753   0.829  1.00 19.70           C
ATOM    775  C   THR A  55      13.620  26.901  -0.156  1.00 10.96           C
ATOM    776  O   THR A  55      13.511  26.695  -1.341  1.00 10.78           O
ATOM    777  CB  THR A  55      12.210  25.506   1.325  1.00 22.00           C
ATOM    778  OG1 THR A  55      11.632  26.720   1.820  1.00 16.60           O
ATOM    779  CG2 THR A  55      12.221  24.514   2.478  1.00 15.55           C
ATOM    780  HN  THR A  55      14.315  26.151   2.869  1.00  0.00           H
ATOM    781  HA  THR A  55      13.965  24.850   0.299  1.00  0.00           H
ATOM    782  HB  THR A  55      11.590  25.130   0.508  1.00  0.00           H
ATOM    783  HG1 THR A  55      12.242  27.174   2.395  1.00  0.00           H
ATOM    784 1HG2 THR A  55      11.202  24.275   2.784  1.00  0.00           H
ATOM    785 2HG2 THR A  55      12.694  23.576   2.185  1.00  0.00           H
ATOM    786 3HG2 THR A  55      12.736  24.884   3.363  1.00  0.00           H
ATOM    787  N   MET A  56      13.703  28.151   0.344  1.00 18.86           N
ATOM    788  CA  MET A  56      13.620  29.261  -0.608  1.00 16.82           C
ATOM    789  C   MET A  56      14.888  29.356  -1.436  1.00 20.08           C
ATOM    790  O   MET A  56      14.780  29.573  -2.640  1.00 18.35           O
ATOM    791  CB  MET A  56      13.347  30.612   0.068  1.00 16.29           C
ATOM    792  CG  MET A  56      11.973  30.704   0.729  1.00 15.67           C
ATOM    793  SD  MET A  56      10.640  30.531  -0.474  1.00 19.17           S
ATOM    794  CE  MET A  56      10.365  28.765  -0.476  1.00157.88           C
ATOM    795  HN  MET A  56      13.773  28.318   1.343  1.00  0.00           H
ATOM    796  HA  MET A  56      12.853  29.096  -1.356  1.00  0.00           H
ATOM    797 1HB  MET A  56      14.127  30.802   0.805  1.00  0.00           H
ATOM    798 2HB  MET A  56      13.396  31.389  -0.693  1.00  0.00           H
ATOM    799 1HG  MET A  56      11.851  29.956   1.511  1.00  0.00           H
ATOM    800 2HG  MET A  56      11.820  31.661   1.205  1.00  0.00           H
ATOM    801 1HE  MET A  56       9.440  28.563  -1.016  1.00  0.00           H
ATOM    802 2HE  MET A  56      11.122  28.148  -0.943  1.00  0.00           H
ATOM    803 3HE  MET A  56      10.213  28.414   0.543  1.00  0.00           H
ATOM    804  N   TYR A  57      16.056  29.195  -0.803  1.00 11.89           N
ATOM    805  CA  TYR A  57      17.259  29.070  -1.643  1.00 19.94           C
ATOM    806  C   TYR A  57      17.145  27.921  -2.620  1.00 15.58           C
ATOM    807  O   TYR A  57      17.558  27.986  -3.785  1.00 17.02           O
ATOM    808  CB  TYR A  57      18.528  28.910  -0.770  1.00  9.02           C
ATOM    809  CG  TYR A  57      19.144  30.261  -0.509  1.00 14.57           C
ATOM    810  CD1 TYR A  57      18.665  31.131   0.473  1.00 22.68           C
ATOM    811  CE1 TYR A  57      19.099  32.452   0.541  1.00 22.88           C
ATOM    812  CZ  TYR A  57      20.021  32.926  -0.396  1.00 25.85           C
ATOM    813  OH  TYR A  57      20.356  34.250  -0.477  1.00 25.58           O
ATOM    814  CD2 TYR A  57      20.134  30.732  -1.383  1.00 13.97           C
ATOM    815  CE2 TYR A  57      20.571  32.051  -1.339  1.00 18.22           C
ATOM    816  HN  TYR A  57      16.084  29.006   0.207  1.00  0.00           H
ATOM    817  HA  TYR A  57      17.365  29.950  -2.268  1.00  0.00           H
ATOM    818 1HB  TYR A  57      18.316  28.391   0.165  1.00  0.00           H
ATOM    819 2HB  TYR A  57      19.271  28.299  -1.284  1.00  0.00           H
ATOM    820  HD1 TYR A  57      17.895  30.797   1.153  1.00  0.00           H
ATOM    821  HE1 TYR A  57      18.672  33.112   1.284  1.00  0.00           H
ATOM    822  HH  TYR A  57      20.008  34.816   0.245  1.00  0.00           H
ATOM    823  HD2 TYR A  57      20.519  30.082  -2.157  1.00  0.00           H
ATOM    824  HE2 TYR A  57      21.289  32.388  -2.071  1.00  0.00           H
ATOM    825  N   LEU A  58      16.559  26.785  -2.230  1.00 18.19           N
ATOM    826  CA  LEU A  58      16.490  25.708  -3.243  1.00 19.93           C
ATOM    827  C   LEU A  58      15.499  26.059  -4.332  1.00 16.24           C
ATOM    828  O   LEU A  58      15.595  25.723  -5.512  1.00 19.56           O
ATOM    829  CB  LEU A  58      16.130  24.388  -2.569  1.00 25.10           C
ATOM    830  CG  LEU A  58      15.829  23.161  -3.424  1.00 26.12           C
ATOM    831  CD1 LEU A  58      16.999  22.765  -4.308  1.00 26.93           C
ATOM    832  CD2 LEU A  58      15.434  21.994  -2.526  1.00 20.63           C
ATOM    833  HN  LEU A  58      16.289  26.614  -1.261  1.00  0.00           H
ATOM    834  HA  LEU A  58      17.473  25.564  -3.694  1.00  0.00           H
ATOM    835 1HB  LEU A  58      16.924  24.141  -1.864  1.00  0.00           H
ATOM    836 2HB  LEU A  58      15.254  24.569  -1.944  1.00  0.00           H
ATOM    837  HG  LEU A  58      14.974  23.374  -4.067  1.00  0.00           H
ATOM    838 1HD1 LEU A  58      16.787  21.887  -4.912  1.00  0.00           H
ATOM    839 2HD1 LEU A  58      17.304  23.572  -4.971  1.00  0.00           H
ATOM    840 3HD1 LEU A  58      17.871  22.517  -3.703  1.00  0.00           H
ATOM    841 1HD2 LEU A  58      15.181  21.110  -3.113  1.00  0.00           H
ATOM    842 2HD2 LEU A  58      16.239  21.718  -1.843  1.00  0.00           H
ATOM    843 3HD2 LEU A  58      14.560  22.236  -1.920  1.00  0.00           H
ATOM    844  N   SER A  59      14.442  26.789  -3.938  1.00 13.30           N
ATOM    845  CA  SER A  59      13.506  27.124  -5.028  1.00 19.15           C
ATOM    846  C   SER A  59      14.152  28.061  -6.031  1.00 12.87           C
ATOM    847  O   SER A  59      13.765  28.126  -7.193  1.00 12.92           O
ATOM    848  CB  SER A  59      12.225  27.738  -4.452  1.00 28.02           C
ATOM    849  OG  SER A  59      12.419  29.122  -4.182  1.00 30.70           O
ATOM    850  HN  SER A  59      14.240  26.962  -2.954  1.00  0.00           H
ATOM    851  HA  SER A  59      13.207  26.209  -5.547  1.00  0.00           H
ATOM    852 1HB  SER A  59      11.411  27.649  -5.172  1.00  0.00           H
ATOM    853 2HB  SER A  59      11.901  27.215  -3.550  1.00  0.00           H
ATOM    854  HG1 SER A  59      13.168  29.223  -3.596  1.00  0.00           H
ATOM    855  N   MET A  60      15.173  28.797  -5.588  1.00 13.74           N
ATOM    856  CA  MET A  60      15.854  29.681  -6.548  1.00 18.14           C
ATOM    857  C   MET A  60      16.797  28.871  -7.428  1.00 18.38           C
ATOM    858  O   MET A  60      16.772  28.935  -8.656  1.00 14.29           O
ATOM    859  CB  MET A  60      16.575  30.794  -5.773  1.00 15.53           C
ATOM    860  CG  MET A  60      15.610  31.727  -5.045  1.00 12.58           C
ATOM    861  SD  MET A  60      16.436  33.201  -4.375  1.00 17.73           S
ATOM    862  CE  MET A  60      17.060  32.527  -2.844  1.00 26.86           C
ATOM    863  HN  MET A  60      15.469  28.731  -4.621  1.00  0.00           H
ATOM    864  HA  MET A  60      15.131  30.164  -7.211  1.00  0.00           H
ATOM    865 1HB  MET A  60      17.285  30.372  -5.060  1.00  0.00           H
ATOM    866 2HB  MET A  60      17.174  31.382  -6.469  1.00  0.00           H
ATOM    867 1HG  MET A  60      14.861  32.077  -5.753  1.00  0.00           H
ATOM    868 2HG  MET A  60      15.050  31.228  -4.266  1.00  0.00           H
ATOM    869 1HE  MET A  60      17.360  33.325  -2.174  1.00  0.00           H
ATOM    870 2HE  MET A  60      16.316  31.886  -2.381  1.00  0.00           H
ATOM    871 3HE  MET A  60      17.946  31.931  -3.056  1.00  0.00           H
ATOM    872  N   LEU A  61      17.624  28.080  -6.753  1.00 18.03           N
ATOM    873  CA  LEU A  61      18.525  27.135  -7.417  1.00 20.96           C
ATOM    874  C   LEU A  61      17.831  26.356  -8.520  1.00 21.19           C
ATOM    875  O   LEU A  61      18.311  26.289  -9.655  1.00 21.61           O
ATOM    876  CB  LEU A  61      19.093  26.195  -6.352  1.00 17.53           C
ATOM    877  CG  LEU A  61      19.987  25.040  -6.780  1.00 18.80           C
ATOM    878  CD1 LEU A  61      21.042  25.494  -7.782  1.00 33.93           C
ATOM    879  CD2 LEU A  61      20.648  24.425  -5.548  1.00 19.64           C
ATOM    880  HN  LEU A  61      17.549  28.052  -5.738  1.00  0.00           H
ATOM    881  HA  LEU A  61      19.335  27.709  -7.868  1.00  0.00           H
ATOM    882 1HB  LEU A  61      19.631  26.817  -5.635  1.00  0.00           H
ATOM    883 2HB  LEU A  61      18.267  25.766  -5.786  1.00  0.00           H
ATOM    884  HG  LEU A  61      19.383  24.268  -7.263  1.00  0.00           H
ATOM    885 1HD1 LEU A  61      21.723  24.677  -8.023  1.00  0.00           H
ATOM    886 2HD1 LEU A  61      20.622  25.818  -8.732  1.00  0.00           H
ATOM    887 3HD1 LEU A  61      21.645  26.313  -7.388  1.00  0.00           H
ATOM    888 1HD2 LEU A  61      21.538  23.842  -5.787  1.00  0.00           H
ATOM    889 2HD2 LEU A  61      20.891  25.180  -4.816  1.00  0.00           H
ATOM    890 3HD2 LEU A  61      19.951  23.752  -5.046  1.00  0.00           H
ATOM    891  N   LEU A  62      16.671  25.765  -8.234  1.00 18.80           N
ATOM    892  CA  LEU A  62      15.947  24.984  -9.239  1.00 22.70           C
ATOM    893  C   LEU A  62      15.151  25.835 -10.217  1.00 20.47           C
ATOM    894  O   LEU A  62      14.566  25.343 -11.189  1.00 18.33           O
ATOM    895  CB  LEU A  62      15.030  23.982  -8.516  1.00 21.66           C
ATOM    896  CG  LEU A  62      15.766  22.979  -7.623  1.00 23.86           C
ATOM    897  CD1 LEU A  62      14.812  22.046  -6.892  1.00 15.94           C
ATOM    898  CD2 LEU A  62      16.758  22.181  -8.456  1.00 27.36           C
ATOM    899  HN  LEU A  62      16.302  25.808  -7.286  1.00  0.00           H
ATOM    900  HA  LEU A  62      16.647  24.434  -9.868  1.00  0.00           H
ATOM    901 1HB  LEU A  62      14.302  24.531  -7.916  1.00  0.00           H
ATOM    902 2HB  LEU A  62      14.441  23.437  -9.258  1.00  0.00           H
ATOM    903  HG  LEU A  62      16.326  23.532  -6.874  1.00  0.00           H
ATOM    904 1HD1 LEU A  62      15.325  21.252  -6.353  1.00  0.00           H
ATOM    905 2HD1 LEU A  62      14.198  22.593  -6.176  1.00  0.00           H
ATOM    906 3HD1 LEU A  62      14.133  21.555  -7.590  1.00  0.00           H
ATOM    907 1HD2 LEU A  62      17.198  21.374  -7.869  1.00  0.00           H
ATOM    908 2HD2 LEU A  62      16.285  21.724  -9.327  1.00  0.00           H
ATOM    909 3HD2 LEU A  62      17.596  22.787  -8.800  1.00  0.00           H
ATOM    910  N   GLY A  63      15.116  27.150  -9.998  1.00 20.48           N
ATOM    911  CA  GLY A  63      14.496  28.046 -10.955  1.00 27.83           C
ATOM    912  C   GLY A  63      13.078  28.457 -10.616  1.00 28.61           C
ATOM    913  O   GLY A  63      12.511  29.326 -11.288  1.00 21.58           O
ATOM    914  HN  GLY A  63      15.628  27.549  -9.219  1.00  0.00           H
ATOM    915 1HA  GLY A  63      14.505  27.654 -11.974  1.00  0.00           H
ATOM    916 2HA  GLY A  63      15.092  28.958 -10.988  1.00  0.00           H
ATOM    917  N   TYR A  64      12.468  27.869  -9.593  1.00 26.75           N
ATOM    918  CA  TYR A  64      11.060  28.189  -9.333  1.00 23.76           C
ATOM    919  C   TYR A  64      10.901  29.596  -8.758  1.00 22.68           C
ATOM    920  O   TYR A  64       9.885  30.247  -9.024  1.00 21.03           O
ATOM    921  CB  TYR A  64      10.425  27.157  -8.397  1.00 25.28           C
ATOM    922  CG  TYR A  64       8.957  27.373  -8.085  1.00 28.20           C
ATOM    923  CD1 TYR A  64       7.973  26.776  -8.865  1.00 29.17           C
ATOM    924  CE1 TYR A  64       6.628  26.955  -8.597  1.00 29.11           C
ATOM    925  CZ  TYR A  64       6.239  27.744  -7.533  1.00 34.00           C
ATOM    926  OH  TYR A  64       4.902  27.937  -7.245  1.00 36.62           O
ATOM    927  CD2 TYR A  64       8.525  28.149  -7.013  1.00 29.11           C
ATOM    928  CE2 TYR A  64       7.187  28.348  -6.736  1.00 27.53           C
ATOM    929  HN  TYR A  64      12.991  27.264  -8.976  1.00  0.00           H
ATOM    930  HA  TYR A  64      10.505  28.161 -10.275  1.00  0.00           H
ATOM    931 1HB  TYR A  64      10.534  26.163  -8.832  1.00  0.00           H
ATOM    932 2HB  TYR A  64      10.972  27.127  -7.455  1.00  0.00           H
ATOM    933  HD1 TYR A  64       8.255  26.161  -9.707  1.00  0.00           H
ATOM    934  HE1 TYR A  64       5.883  26.482  -9.221  1.00  0.00           H
ATOM    935  HH  TYR A  64       4.740  28.503  -6.507  1.00  0.00           H
ATOM    936  HD2 TYR A  64       9.257  28.632  -6.382  1.00  0.00           H
ATOM    937  HE2 TYR A  64       6.899  28.956  -5.894  1.00  0.00           H
ATOM    938  N   GLY A  65      11.850  30.046  -7.958  1.00 25.34           N
ATOM    939  CA  GLY A  65      11.721  31.284  -7.214  1.00 20.34           C
ATOM    940  C   GLY A  65      12.115  32.503  -8.035  1.00 25.24           C
ATOM    941  O   GLY A  65      12.519  33.493  -7.425  1.00 15.54           O
ATOM    942  HN  GLY A  65      12.632  29.425  -7.765  1.00  0.00           H
ATOM    943 1HA  GLY A  65      12.387  31.209  -6.357  1.00  0.00           H
ATOM    944 2HA  GLY A  65      10.708  31.417  -6.827  1.00  0.00           H
ATOM    945  N   LEU A  66      11.985  32.387  -9.346  1.00 27.95           N
ATOM    946  CA  LEU A  66      12.438  33.371 -10.312  1.00 31.74           C
ATOM    947  C   LEU A  66      11.361  33.800 -11.298  1.00 31.65           C
ATOM    948  O   LEU A  66      10.562  33.012 -11.801  1.00 15.99           O
ATOM    949  CB  LEU A  66      13.627  32.812 -11.108  1.00 29.49           C
ATOM    950  CG  LEU A  66      14.056  33.650 -12.317  1.00 33.50           C
ATOM    951  CD1 LEU A  66      14.863  34.858 -11.869  1.00 24.03           C
ATOM    952  CD2 LEU A  66      14.847  32.813 -13.316  1.00 39.18           C
ATOM    953  HN  LEU A  66      11.487  31.579  -9.706  1.00  0.00           H
ATOM    954  HA  LEU A  66      12.777  34.263  -9.787  1.00  0.00           H
ATOM    955 1HB  LEU A  66      14.474  32.641 -10.444  1.00  0.00           H
ATOM    956 2HB  LEU A  66      13.335  31.825 -11.471  1.00  0.00           H
ATOM    957  HG  LEU A  66      13.232  34.006 -12.932  1.00  0.00           H
ATOM    958 1HD1 LEU A  66      15.113  35.486 -12.721  1.00  0.00           H
ATOM    959 2HD1 LEU A  66      14.307  35.477 -11.172  1.00  0.00           H
ATOM    960 3HD1 LEU A  66      15.796  34.574 -11.379  1.00  0.00           H
ATOM    961 1HD2 LEU A  66      15.164  33.409 -14.173  1.00  0.00           H
ATOM    962 2HD2 LEU A  66      15.743  32.389 -12.861  1.00  0.00           H
ATOM    963 3HD2 LEU A  66      14.246  31.988 -13.703  1.00  0.00           H
ATOM    964  N   THR A  67      11.347  35.097 -11.601  1.00 28.57           N
ATOM    965  CA  THR A  67      10.379  35.640 -12.551  1.00 23.55           C
ATOM    966  C   THR A  67      10.997  36.747 -13.385  1.00 25.03           C
ATOM    967  O   THR A  67      11.992  37.350 -12.987  1.00 25.34           O
ATOM    968  CB  THR A  67       9.139  36.144 -11.786  1.00 29.86           C
ATOM    969  OG1 THR A  67       8.009  36.138 -12.661  1.00 26.90           O
ATOM    970  CG2 THR A  67       9.319  37.578 -11.307  1.00 25.20           C
ATOM    971  HN  THR A  67      11.999  35.749 -11.173  1.00  0.00           H
ATOM    972  HA  THR A  67      10.088  34.861 -13.260  1.00  0.00           H
ATOM    973  HB  THR A  67       8.894  35.466 -10.972  1.00  0.00           H
ATOM    974  HG1 THR A  67       7.735  35.240 -12.801  1.00  0.00           H
ATOM    975 1HG2 THR A  67       8.499  37.850 -10.642  1.00  0.00           H
ATOM    976 2HG2 THR A  67      10.240  37.701 -10.735  1.00  0.00           H
ATOM    977 3HG2 THR A  67       9.309  38.318 -12.109  1.00  0.00           H
ATOM    978  N   MET A  68      10.448  37.049 -14.560  1.00 28.80           N
ATOM    979  CA  MET A  68      11.026  38.123 -15.369  1.00 33.56           C
ATOM    980  C   MET A  68      10.181  39.393 -15.284  1.00 38.38           C
ATOM    981  O   MET A  68       8.962  39.316 -15.450  1.00 31.58           O
ATOM    982  CB  MET A  68      11.167  37.680 -16.825  1.00 29.82           C
ATOM    983  CG  MET A  68      12.184  36.567 -17.028  1.00 38.99           C
ATOM    984  SD  MET A  68      13.889  37.154 -16.955  1.00 39.19           S
ATOM    985  CE  MET A  68      14.722  35.713 -16.291  1.00 25.51           C
ATOM    986  HN  MET A  68       9.525  36.708 -14.787  1.00  0.00           H
ATOM    987  HA  MET A  68      12.036  38.392 -15.054  1.00  0.00           H
ATOM    988 1HB  MET A  68      10.193  37.359 -17.196  1.00  0.00           H
ATOM    989 2HB  MET A  68      11.448  38.533 -17.446  1.00  0.00           H
ATOM    990 1HG  MET A  68      12.037  35.775 -16.293  1.00  0.00           H
ATOM    991 2HG  MET A  68      12.041  36.106 -18.006  1.00  0.00           H
ATOM    992 1HE  MET A  68      15.788  35.766 -16.507  1.00  0.00           H
ATOM    993 2HE  MET A  68      14.557  35.621 -15.218  1.00  0.00           H
ATOM    994 3HE  MET A  68      14.348  34.810 -16.774  1.00  0.00           H
ATOM    995  N   VAL A  69      10.845  40.515 -15.036  1.00 34.99           N
ATOM    996  CA  VAL A  69      10.227  41.831 -14.971  1.00 28.64           C
ATOM    997  C   VAL A  69      10.848  42.785 -15.992  1.00 30.80           C
ATOM    998  O   VAL A  69      12.064  43.006 -16.030  1.00 21.24           O
ATOM    999  CB  VAL A  69      10.341  42.462 -13.570  1.00 31.50           C
ATOM   1000  CG1 VAL A  69       9.453  43.698 -13.477  1.00 31.82           C
ATOM   1001  CG2 VAL A  69       9.977  41.465 -12.483  1.00 25.19           C
ATOM   1002  HN  VAL A  69      11.854  40.473 -14.911  1.00  0.00           H
ATOM   1003  HA  VAL A  69       9.162  41.690 -15.117  1.00  0.00           H
ATOM   1004  HB  VAL A  69      11.379  42.763 -13.410  1.00  0.00           H
ATOM   1005 1HG1 VAL A  69       9.621  44.217 -12.532  1.00  0.00           H
ATOM   1006 2HG1 VAL A  69       9.621  44.433 -14.261  1.00  0.00           H
ATOM   1007 3HG1 VAL A  69       8.396  43.434 -13.507  1.00  0.00           H
ATOM   1008 1HG2 VAL A  69      10.097  41.903 -11.493  1.00  0.00           H
ATOM   1009 2HG2 VAL A  69       8.945  41.126 -12.576  1.00  0.00           H
ATOM   1010 3HG2 VAL A  69      10.604  40.573 -12.502  1.00  0.00           H
ATOM   1011  N   PRO A  70      10.005  43.364 -16.835  1.00 29.50           N
ATOM   1012  CA  PRO A  70      10.479  44.330 -17.827  1.00 32.01           C
ATOM   1013  C   PRO A  70      10.554  45.741 -17.253  1.00 35.04           C
ATOM   1014  O   PRO A  70       9.692  46.217 -16.513  1.00 28.68           O
ATOM   1015  CD  PRO A  70       8.550  43.165 -16.924  1.00 30.53           C
ATOM   1016  CB  PRO A  70       9.400  44.249 -18.909  1.00 34.86           C
ATOM   1017  CG  PRO A  70       8.157  43.872 -18.184  1.00 30.88           C
ATOM   1018 1HD  PRO A  70       8.326  42.101 -17.034  1.00  0.00           H
ATOM   1019 2HD  PRO A  70       8.036  43.564 -16.049  1.00  0.00           H
ATOM   1020  HA  PRO A  70      11.273  43.748 -18.187  1.00  0.00           H
ATOM   1021 1HB  PRO A  70       9.669  43.462 -19.617  1.00  0.00           H
ATOM   1022 2HB  PRO A  70       9.299  45.172 -19.484  1.00  0.00           H
ATOM   1023 1HG  PRO A  70       7.497  43.271 -18.811  1.00  0.00           H
ATOM   1024 2HG  PRO A  70       7.621  44.787 -17.927  1.00  0.00           H
ATOM   1025  N   PHE A  71      11.635  46.428 -17.608  1.00 34.60           N
ATOM   1026  CA  PHE A  71      11.830  47.807 -17.168  1.00 39.24           C
ATOM   1027  C   PHE A  71      13.186  48.299 -17.667  1.00 46.86           C
ATOM   1028  O   PHE A  71      14.094  47.493 -17.878  1.00 39.31           O
ATOM   1029  CB  PHE A  71      11.712  47.966 -15.664  1.00 41.15           C
ATOM   1030  CG  PHE A  71      12.703  47.239 -14.782  1.00 39.03           C
ATOM   1031  CD1 PHE A  71      13.960  47.760 -14.511  1.00 37.18           C
ATOM   1032  CE1 PHE A  71      14.853  47.093 -13.698  1.00 38.84           C
ATOM   1033  CZ  PHE A  71      14.497  45.880 -13.137  1.00 38.54           C
ATOM   1034  CD2 PHE A  71      12.363  46.024 -14.215  1.00 37.73           C
ATOM   1035  CE2 PHE A  71      13.248  45.347 -13.400  1.00 37.27           C
ATOM   1036  HN  PHE A  71      12.384  45.955 -18.118  1.00  0.00           H
ATOM   1037  HA  PHE A  71      11.048  48.404 -17.641  1.00  0.00           H
ATOM   1038 1HB  PHE A  71      11.859  49.024 -15.447  1.00  0.00           H
ATOM   1039 2HB  PHE A  71      10.718  47.813 -15.261  1.00  0.00           H
ATOM   1040  HD1 PHE A  71      14.277  48.689 -14.962  1.00  0.00           H
ATOM   1041  HE1 PHE A  71      15.833  47.508 -13.515  1.00  0.00           H
ATOM   1042  HZ  PHE A  71      15.208  45.352 -12.516  1.00  0.00           H
ATOM   1043  HD2 PHE A  71      11.398  45.597 -14.424  1.00  0.00           H
ATOM   1044  HE2 PHE A  71      12.971  44.397 -12.970  1.00  0.00           H
ATOM   1045  N   GLY A  72      13.270  49.610 -17.854  1.00 48.90           N
ATOM   1046  CA  GLY A  72      14.454  50.252 -18.391  1.00 49.35           C
ATOM   1047  C   GLY A  72      14.889  49.645 -19.715  1.00 52.75           C
ATOM   1048  O   GLY A  72      16.071  49.703 -20.052  1.00 40.49           O
ATOM   1049  HN  GLY A  72      12.481  50.190 -17.628  1.00  0.00           H
ATOM   1050 1HA  GLY A  72      15.282  50.139 -17.687  1.00  0.00           H
ATOM   1051 2HA  GLY A  72      14.293  51.320 -18.528  1.00  0.00           H
ATOM   1052  N   GLY A  73      13.951  49.075 -20.457  1.00 56.98           N
ATOM   1053  CA  GLY A  73      14.181  48.469 -21.744  1.00 54.53           C
ATOM   1054  C   GLY A  73      14.610  47.023 -21.717  1.00 54.60           C
ATOM   1055  O   GLY A  73      15.330  46.594 -22.623  1.00 57.08           O
ATOM   1056  HN  GLY A  73      13.031  49.013 -20.068  1.00  0.00           H
ATOM   1057 1HA  GLY A  73      14.964  49.018 -22.274  1.00  0.00           H
ATOM   1058 2HA  GLY A  73      13.285  48.549 -22.356  1.00  0.00           H
ATOM   1059  N   GLU A  74      14.194  46.226 -20.728  1.00 52.12           N
ATOM   1060  CA  GLU A  74      14.594  44.822 -20.741  1.00 47.28           C
ATOM   1061  C   GLU A  74      13.844  43.947 -19.735  1.00 44.97           C
ATOM   1062  O   GLU A  74      13.040  44.435 -18.950  1.00 42.87           O
ATOM   1063  CB  GLU A  74      16.091  44.669 -20.458  1.00 43.45           C
ATOM   1064  CG  GLU A  74      16.659  45.701 -19.499  1.00 46.43           C
ATOM   1065  CD  GLU A  74      17.836  46.426 -20.127  1.00 44.09           C
ATOM   1066  OE1 GLU A  74      17.637  47.061 -21.186  1.00 52.99           O
ATOM   1067  OE2 GLU A  74      18.941  46.345 -19.559  1.00 31.40           O1-
ATOM   1068  HN  GLU A  74      13.922  46.634 -19.846  1.00  0.00           H
ATOM   1069  HA  GLU A  74      14.377  44.409 -21.729  1.00  0.00           H
ATOM   1070 1HB  GLU A  74      16.406  43.687 -20.111  1.00  0.00           H
ATOM   1071 2HB  GLU A  74      16.603  44.747 -21.421  1.00  0.00           H
ATOM   1072 1HG  GLU A  74      15.987  46.469 -19.138  1.00  0.00           H
ATOM   1073 2HG  GLU A  74      17.022  45.206 -18.598  1.00  0.00           H
ATOM   1074  N   GLN A  75      14.174  42.670 -19.817  1.00 45.10           N
ATOM   1075  CA  GLN A  75      13.682  41.528 -19.081  1.00 41.99           C
ATOM   1076  C   GLN A  75      14.659  41.117 -17.977  1.00 40.46           C
ATOM   1077  O   GLN A  75      15.544  40.290 -18.193  1.00 34.32           O
ATOM   1078  CB  GLN A  75      13.458  40.340 -20.022  1.00 44.81           C
ATOM   1079  CG  GLN A  75      12.196  40.431 -20.873  1.00 49.69           C
ATOM   1080  CD  GLN A  75      11.008  39.797 -20.173  1.00 49.63           C
ATOM   1081  OE1 GLN A  75      10.479  40.360 -19.220  1.00 30.38           O
ATOM   1082  NE2 GLN A  75      10.593  38.625 -20.638  1.00 58.65           N
ATOM   1083  HN  GLN A  75      14.967  42.490 -20.415  1.00  0.00           H
ATOM   1084  HA  GLN A  75      12.733  41.785 -18.603  1.00  0.00           H
ATOM   1085 1HB  GLN A  75      14.329  40.228 -20.670  1.00  0.00           H
ATOM   1086 2HB  GLN A  75      13.429  39.410 -19.447  1.00  0.00           H
ATOM   1087 1HG  GLN A  75      11.962  41.470 -21.110  1.00  0.00           H
ATOM   1088 2HG  GLN A  75      12.365  39.936 -21.830  1.00  0.00           H
ATOM   1089 1HE2 GLN A  75       9.809  38.183 -20.186  1.00  0.00           H
ATOM   1090 2HE2 GLN A  75      11.063  38.186 -21.414  1.00  0.00           H
ATOM   1091  N   ASN A  76      14.476  41.709 -16.809  1.00 37.51           N
ATOM   1092  CA  ASN A  76      15.332  41.542 -15.646  1.00 37.35           C
ATOM   1093  C   ASN A  76      14.934  40.346 -14.794  1.00 38.82           C
ATOM   1094  O   ASN A  76      13.804  40.230 -14.314  1.00 18.95           O
ATOM   1095  CB  ASN A  76      15.302  42.829 -14.808  1.00 35.02           C
ATOM   1096  CG  ASN A  76      15.544  44.056 -15.674  1.00 38.98           C
ATOM   1097  OD1 ASN A  76      16.690  44.397 -15.988  1.00 27.03           O
ATOM   1098  ND2 ASN A  76      14.457  44.712 -16.068  1.00 24.96           N
ATOM   1099  HN  ASN A  76      13.689  42.347 -16.717  1.00  0.00           H
ATOM   1100  HA  ASN A  76      16.344  41.473 -16.041  1.00  0.00           H
ATOM   1101 1HB  ASN A  76      14.352  42.923 -14.283  1.00  0.00           H
ATOM   1102 2HB  ASN A  76      16.075  42.797 -14.039  1.00  0.00           H
ATOM   1103 1HD2 ASN A  76      14.596  45.539 -16.639  1.00  0.00           H
ATOM   1104 2HD2 ASN A  76      13.527  44.399 -15.831  1.00  0.00           H
ATOM   1105  N   PRO A  77      15.874  39.428 -14.581  1.00 39.97           N
ATOM   1106  CA  PRO A  77      15.558  38.232 -13.785  1.00 29.48           C
ATOM   1107  C   PRO A  77      15.378  38.627 -12.330  1.00 26.45           C
ATOM   1108  O   PRO A  77      16.247  39.279 -11.747  1.00 32.35           O
ATOM   1109  CD  PRO A  77      17.268  39.436 -15.045  1.00 48.08           C
ATOM   1110  CB  PRO A  77      16.784  37.342 -13.973  1.00 33.92           C
ATOM   1111  CG  PRO A  77      17.889  38.297 -14.286  1.00 44.81           C
ATOM   1112 1HD  PRO A  77      17.294  39.263 -16.124  1.00  0.00           H
ATOM   1113 2HD  PRO A  77      17.784  40.374 -14.824  1.00  0.00           H
ATOM   1114  HA  PRO A  77      14.655  37.743 -14.153  1.00  0.00           H
ATOM   1115 1HB  PRO A  77      16.660  36.661 -14.804  1.00  0.00           H
ATOM   1116 2HB  PRO A  77      17.019  36.738 -13.095  1.00  0.00           H
ATOM   1117 1HG  PRO A  77      18.750  37.852 -14.783  1.00  0.00           H
ATOM   1118 2HG  PRO A  77      18.216  38.771 -13.375  1.00  0.00           H
ATOM   1119  N   ILE A  78      14.243  38.251 -11.737  1.00 23.26           N
ATOM   1120  CA  ILE A  78      13.992  38.716 -10.374  1.00 19.85           C
ATOM   1121  C   ILE A  78      13.623  37.565  -9.455  1.00 27.11           C
ATOM   1122  O   ILE A  78      12.653  36.844  -9.672  1.00 19.33           O
ATOM   1123  CB  ILE A  78      12.890  39.794 -10.365  1.00 18.18           C
ATOM   1124  CG2 ILE A  78      12.488  40.156  -8.949  1.00 27.39           C
ATOM   1125  CG1 ILE A  78      13.283  41.056 -11.145  1.00 26.15           C
ATOM   1126  CD1 ILE A  78      13.918  42.100 -10.244  1.00 12.95           C
ATOM   1127  HN  ILE A  78      13.478  37.832 -12.266  1.00  0.00           H
ATOM   1128  HA  ILE A  78      14.862  39.191  -9.919  1.00  0.00           H
ATOM   1129  HB  ILE A  78      12.018  39.368 -10.865  1.00  0.00           H
ATOM   1130 1HG2 ILE A  78      11.777  40.983  -8.942  1.00  0.00           H
ATOM   1131 2HG2 ILE A  78      11.959  39.345  -8.448  1.00  0.00           H
ATOM   1132 3HG2 ILE A  78      13.339  40.422  -8.318  1.00  0.00           H
ATOM   1133 1HG1 ILE A  78      13.960  40.852 -11.966  1.00  0.00           H
ATOM   1134 2HG1 ILE A  78      12.412  41.510 -11.602  1.00  0.00           H
ATOM   1135  HD1 ILE A  78      14.294  42.934 -10.837  1.00  0.00           H
ATOM   1136  HD2 ILE A  78      13.256  42.501  -9.481  1.00  0.00           H
ATOM   1137  HD3 ILE A  78      14.778  41.611  -9.818  1.00  0.00           H
ATOM   1138  N   TYR A  79      14.422  37.376  -8.403  1.00 23.58           N
ATOM   1139  CA  TYR A  79      14.143  36.257  -7.510  1.00 22.54           C
ATOM   1140  C   TYR A  79      13.156  36.662  -6.425  1.00 14.90           C
ATOM   1141  O   TYR A  79      13.496  37.145  -5.349  1.00 17.36           O
ATOM   1142  CB  TYR A  79      15.420  35.741  -6.859  1.00 15.04           C
ATOM   1143  CG  TYR A  79      16.356  34.990  -7.761  1.00 22.00           C
ATOM   1144  CD1 TYR A  79      16.158  33.635  -8.021  1.00 22.56           C
ATOM   1145  CE1 TYR A  79      17.028  32.953  -8.852  1.00 21.19           C
ATOM   1146  CZ  TYR A  79      18.092  33.611  -9.423  1.00 23.03           C
ATOM   1147  OH  TYR A  79      18.960  32.930 -10.250  1.00 21.88           O
ATOM   1148  CD2 TYR A  79      17.439  35.630  -8.349  1.00 24.61           C
ATOM   1149  CE2 TYR A  79      18.311  34.950  -9.181  1.00 20.53           C
ATOM   1150  HN  TYR A  79      15.211  37.996  -8.239  1.00  0.00           H
ATOM   1151  HA  TYR A  79      13.742  35.420  -8.074  1.00  0.00           H
ATOM   1152 1HB  TYR A  79      15.952  36.548  -6.373  1.00  0.00           H
ATOM   1153 2HB  TYR A  79      15.150  35.062  -6.051  1.00  0.00           H
ATOM   1154  HD1 TYR A  79      15.305  33.124  -7.604  1.00  0.00           H
ATOM   1155  HE1 TYR A  79      16.858  31.907  -9.057  1.00  0.00           H
ATOM   1156  HH  TYR A  79      19.527  33.513 -10.767  1.00  0.00           H
ATOM   1157  HD2 TYR A  79      17.606  36.681  -8.168  1.00  0.00           H
ATOM   1158  HE2 TYR A  79      19.142  35.467  -9.638  1.00  0.00           H
ATOM   1159  N   TRP A  80      11.868  36.445  -6.726  1.00 15.79           N
ATOM   1160  CA  TRP A  80      10.900  36.846  -5.704  1.00 15.51           C
ATOM   1161  C   TRP A  80      11.002  35.953  -4.483  1.00 18.70           C
ATOM   1162  O   TRP A  80      10.559  36.318  -3.387  1.00 11.38           O
ATOM   1163  CB  TRP A  80       9.500  36.837  -6.326  1.00 16.88           C
ATOM   1164  CG  TRP A  80       9.064  35.535  -6.912  1.00 19.55           C
ATOM   1165  CD1 TRP A  80       9.085  35.173  -8.229  1.00 18.01           C
ATOM   1166  NE1 TRP A  80       8.603  33.896  -8.385  1.00 16.56           N
ATOM   1167  CE2 TRP A  80       8.259  33.411  -7.149  1.00 22.75           C
ATOM   1168  CD2 TRP A  80       8.530  34.411  -6.196  1.00 16.30           C
ATOM   1169  CE3 TRP A  80       8.268  34.166  -4.844  1.00 18.14           C
ATOM   1170  CZ3 TRP A  80       7.744  32.943  -4.475  1.00 25.14           C
ATOM   1171  CZ2 TRP A  80       7.729  32.180  -6.772  1.00 28.07           C
ATOM   1172  CH2 TRP A  80       7.482  31.967  -5.446  1.00 33.57           C
ATOM   1173  HN  TRP A  80      11.597  36.039  -7.612  1.00  0.00           H
ATOM   1174  HA  TRP A  80      11.101  37.876  -5.419  1.00  0.00           H
ATOM   1175 1HB  TRP A  80       8.760  37.141  -5.584  1.00  0.00           H
ATOM   1176 2HB  TRP A  80       9.453  37.594  -7.110  1.00  0.00           H
ATOM   1177  HD1 TRP A  80       9.466  35.824  -8.999  1.00  0.00           H
ATOM   1178  HE1 TRP A  80       8.563  33.386  -9.260  1.00  0.00           H
ATOM   1179  HE3 TRP A  80       8.444  34.925  -4.098  1.00  0.00           H
ATOM   1180  HZ3 TRP A  80       7.528  32.740  -3.436  1.00  0.00           H
ATOM   1181  HZ2 TRP A  80       7.530  31.412  -7.507  1.00  0.00           H
ATOM   1182  HH2 TRP A  80       7.069  31.022  -5.132  1.00  0.00           H
ATOM   1183  N   ALA A  81      11.574  34.742  -4.621  1.00 14.14           N
ATOM   1184  CA  ALA A  81      11.630  33.871  -3.440  1.00 10.32           C
ATOM   1185  C   ALA A  81      12.362  34.505  -2.273  1.00 13.39           C
ATOM   1186  O   ALA A  81      12.096  34.177  -1.112  1.00 27.01           O
ATOM   1187  CB  ALA A  81      12.241  32.525  -3.824  1.00 29.60           C
ATOM   1188  HN  ALA A  81      11.873  34.422  -5.537  1.00  0.00           H
ATOM   1189  HA  ALA A  81      10.608  33.683  -3.103  1.00  0.00           H
ATOM   1190 1HB  ALA A  81      11.545  31.954  -4.436  1.00  0.00           H
ATOM   1191 2HB  ALA A  81      13.169  32.655  -4.372  1.00  0.00           H
ATOM   1192 3HB  ALA A  81      12.450  31.912  -2.946  1.00  0.00           H
ATOM   1193  N   ARG A  82      13.269  35.452  -2.533  1.00 14.99           N
ATOM   1194  CA  ARG A  82      13.893  36.214  -1.464  1.00 21.75           C
ATOM   1195  C   ARG A  82      12.875  36.852  -0.520  1.00 15.70           C
ATOM   1196  O   ARG A  82      12.981  36.703   0.698  1.00 27.45           O
ATOM   1197  CB  ARG A  82      14.782  37.319  -2.055  1.00 27.96           C
ATOM   1198  CG  ARG A  82      16.241  36.944  -2.249  1.00 27.72           C
ATOM   1199  CD  ARG A  82      16.924  37.909  -3.217  1.00 31.47           C
ATOM   1200  NE  ARG A  82      17.521  37.124  -4.317  1.00 35.79           N
ATOM   1201  CZ  ARG A  82      18.653  36.455  -4.066  1.00 33.05           C
ATOM   1202  NH1 ARG A  82      19.155  36.553  -2.841  1.00 25.40           N
ATOM   1203  NH2 ARG A  82      19.234  35.732  -5.002  1.00 28.20           N1+
ATOM   1204  HN  ARG A  82      13.418  35.731  -3.496  1.00  0.00           H
ATOM   1205  HA  ARG A  82      14.521  35.561  -0.865  1.00  0.00           H
ATOM   1206 1HB  ARG A  82      14.337  37.660  -2.991  1.00  0.00           H
ATOM   1207 2HB  ARG A  82      14.762  38.199  -1.414  1.00  0.00           H
ATOM   1208 1HG  ARG A  82      16.733  36.996  -1.280  1.00  0.00           H
ATOM   1209 2HG  ARG A  82      16.310  35.911  -2.598  1.00  0.00           H
ATOM   1210 1HD  ARG A  82      16.197  38.604  -3.634  1.00  0.00           H
ATOM   1211 2HD  ARG A  82      17.654  38.557  -2.729  1.00  0.00           H
ATOM   1212  HE  ARG A  82      17.258  37.521  -5.244  1.00  0.00           H
ATOM   1213 1HH1 ARG A  82      20.014  36.028  -2.645  1.00  0.00           H
ATOM   1214 2HH1 ARG A  82      18.701  37.044  -2.088  1.00  0.00           H
ATOM   1215 1HH2 ARG A  82      20.034  35.154  -4.786  1.00  0.00           H
ATOM   1216 2HH2 ARG A  82      19.298  36.295  -5.866  1.00  0.00           H
ATOM   1217  N   TYR A  83      11.903  37.580  -1.052  1.00 21.18           N
ATOM   1218  CA  TYR A  83      10.891  38.276  -0.255  1.00 17.30           C
ATOM   1219  C   TYR A  83      10.023  37.289   0.497  1.00 18.05           C
ATOM   1220  O   TYR A  83       9.789  37.423   1.699  1.00 19.17           O
ATOM   1221  CB  TYR A  83      10.077  39.200  -1.191  1.00 23.18           C
ATOM   1222  CG  TYR A  83      11.069  40.094  -1.929  1.00 24.90           C
ATOM   1223  CD1 TYR A  83      11.468  41.291  -1.354  1.00 21.40           C
ATOM   1224  CE1 TYR A  83      12.368  42.115  -1.997  1.00 24.99           C
ATOM   1225  CZ  TYR A  83      12.893  41.754  -3.212  1.00 24.91           C
ATOM   1226  OH  TYR A  83      13.798  42.578  -3.840  1.00 17.48           O
ATOM   1227  CD2 TYR A  83      11.616  39.747  -3.153  1.00 21.83           C
ATOM   1228  CE2 TYR A  83      12.519  40.562  -3.802  1.00 25.19           C
ATOM   1229  HN  TYR A  83      11.817  37.597  -2.058  1.00  0.00           H
ATOM   1230  HA  TYR A  83      11.407  38.889   0.487  1.00  0.00           H
ATOM   1231 1HB  TYR A  83       9.483  38.630  -1.907  1.00  0.00           H
ATOM   1232 2HB  TYR A  83       9.378  39.800  -0.608  1.00  0.00           H
ATOM   1233  HD1 TYR A  83      11.042  41.621  -0.419  1.00  0.00           H
ATOM   1234  HE1 TYR A  83      12.606  43.086  -1.599  1.00  0.00           H
ATOM   1235  HH  TYR A  83      14.172  42.207  -4.631  1.00  0.00           H
ATOM   1236  HD2 TYR A  83      11.326  38.816  -3.601  1.00  0.00           H
ATOM   1237  HE2 TYR A  83      12.923  40.258  -4.758  1.00  0.00           H
ATOM   1238  N   ALA A  84       9.564  36.243  -0.207  1.00 21.11           N
ATOM   1239  CA  ALA A  84       8.920  35.146   0.509  1.00 18.37           C
ATOM   1240  C   ALA A  84       9.872  34.628   1.579  1.00 24.01           C
ATOM   1241  O   ALA A  84       9.486  34.290   2.685  1.00 23.65           O
ATOM   1242  CB  ALA A  84       8.520  34.031  -0.447  1.00 31.16           C
ATOM   1243  HN  ALA A  84       9.809  36.154  -1.185  1.00  0.00           H
ATOM   1244  HA  ALA A  84       8.026  35.524   1.011  1.00  0.00           H
ATOM   1245 1HB  ALA A  84       7.826  34.388  -1.208  1.00  0.00           H
ATOM   1246 2HB  ALA A  84       9.384  33.596  -0.950  1.00  0.00           H
ATOM   1247 3HB  ALA A  84       8.023  33.223   0.094  1.00  0.00           H
ATOM   1248  N   ASP A  85      11.162  34.569   1.247  1.00 24.34           N
ATOM   1249  CA  ASP A  85      12.158  34.158   2.252  1.00 21.73           C
ATOM   1250  C   ASP A  85      12.125  35.120   3.423  1.00 24.11           C
ATOM   1251  O   ASP A  85      11.838  34.783   4.572  1.00 22.54           O
ATOM   1252  CB  ASP A  85      13.620  33.896   1.786  1.00 16.98           C
ATOM   1253  CG  ASP A  85      14.822  33.613   2.725  1.00 24.06           C
ATOM   1254  OD1 ASP A  85      15.077  34.157   3.779  1.00 27.21           O
ATOM   1255  OD2 ASP A  85      15.718  32.769   2.193  1.00 28.87           O
ATOM   1256  HN  ASP A  85      11.455  34.708   0.280  1.00  0.00           H
ATOM   1257  HA  ASP A  85      11.807  33.217   2.686  1.00  0.00           H
ATOM   1258 1HB  ASP A  85      13.532  33.090   1.073  1.00  0.00           H
ATOM   1259 2HB  ASP A  85      14.010  34.725   1.218  1.00  0.00           H
ATOM   1260  HD2 ASP A  85      15.494  32.602   1.242  1.00  0.00           H
ATOM   1261  N   TRP A  86      12.408  36.401   3.155  1.00 21.65           N
ATOM   1262  CA  TRP A  86      12.515  37.373   4.247  1.00 16.45           C
ATOM   1263  C   TRP A  86      11.196  37.684   4.935  1.00 17.20           C
ATOM   1264  O   TRP A  86      11.119  37.971   6.130  1.00 15.45           O
ATOM   1265  CB  TRP A  86      13.100  38.668   3.658  1.00 20.93           C
ATOM   1266  CG  TRP A  86      14.425  38.564   2.981  1.00 21.36           C
ATOM   1267  CD1 TRP A  86      15.482  37.798   3.402  1.00 21.01           C
ATOM   1268  NE1 TRP A  86      16.538  37.946   2.542  1.00 17.44           N
ATOM   1269  CE2 TRP A  86      16.197  38.812   1.536  1.00 20.16           C
ATOM   1270  CD2 TRP A  86      14.867  39.220   1.785  1.00 21.17           C
ATOM   1271  CE3 TRP A  86      14.301  40.118   0.876  1.00 19.78           C
ATOM   1272  CZ3 TRP A  86      15.022  40.572  -0.211  1.00 18.98           C
ATOM   1273  CZ2 TRP A  86      16.928  39.267   0.443  1.00 18.12           C
ATOM   1274  CH2 TRP A  86      16.346  40.148  -0.436  1.00 20.83           C
ATOM   1275  HN  TRP A  86      12.637  36.660   2.188  1.00  0.00           H
ATOM   1276  HA  TRP A  86      13.196  37.000   5.009  1.00  0.00           H
ATOM   1277 1HB  TRP A  86      12.395  39.075   2.932  1.00  0.00           H
ATOM   1278 2HB  TRP A  86      13.186  39.432   4.433  1.00  0.00           H
ATOM   1279  HD1 TRP A  86      15.341  37.113   4.215  1.00  0.00           H
ATOM   1280  HE1 TRP A  86      17.445  37.458   2.650  1.00  0.00           H
ATOM   1281  HE3 TRP A  86      13.291  40.468   1.029  1.00  0.00           H
ATOM   1282  HZ3 TRP A  86      14.579  41.276  -0.896  1.00  0.00           H
ATOM   1283  HZ2 TRP A  86      17.949  38.943   0.302  1.00  0.00           H
ATOM   1284  HH2 TRP A  86      16.907  40.534  -1.275  1.00  0.00           H
ATOM   1285  N   LEU A  87      10.101  37.647   4.169  1.00 22.70           N
ATOM   1286  CA  LEU A  87       8.806  37.995   4.772  1.00 25.32           C
ATOM   1287  C   LEU A  87       8.512  37.002   5.879  1.00 26.62           C
ATOM   1288  O   LEU A  87       7.925  37.308   6.919  1.00 26.78           O
ATOM   1289  CB  LEU A  87       7.749  38.038   3.673  1.00 32.65           C
ATOM   1290  CG  LEU A  87       6.316  37.640   4.030  1.00 30.14           C
ATOM   1291  CD1 LEU A  87       5.744  38.591   5.067  1.00 21.49           C
ATOM   1292  CD2 LEU A  87       5.462  37.607   2.773  1.00 32.59           C
ATOM   1293  HN  LEU A  87      10.137  37.443   3.164  1.00  0.00           H
ATOM   1294  HA  LEU A  87       8.855  38.981   5.236  1.00  0.00           H
ATOM   1295 1HB  LEU A  87       7.763  38.984   3.137  1.00  0.00           H
ATOM   1296 2HB  LEU A  87       7.966  37.246   2.970  1.00  0.00           H
ATOM   1297  HG  LEU A  87       6.287  36.626   4.438  1.00  0.00           H
ATOM   1298 1HD1 LEU A  87       4.659  38.493   5.113  1.00  0.00           H
ATOM   1299 2HD1 LEU A  87       6.069  38.423   6.085  1.00  0.00           H
ATOM   1300 3HD1 LEU A  87       5.953  39.633   4.823  1.00  0.00           H
ATOM   1301 1HD2 LEU A  87       4.440  37.301   3.002  1.00  0.00           H
ATOM   1302 2HD2 LEU A  87       5.412  38.585   2.293  1.00  0.00           H
ATOM   1303 3HD2 LEU A  87       5.849  36.894   2.044  1.00  0.00           H
ATOM   1304  N   PHE A  88       8.980  35.773   5.635  1.00 24.70           N
ATOM   1305  CA  PHE A  88       8.819  34.766   6.695  1.00 24.07           C
ATOM   1306  C   PHE A  88       9.999  34.803   7.636  1.00 22.11           C
ATOM   1307  O   PHE A  88       9.899  34.610   8.851  1.00 29.55           O
ATOM   1308  CB  PHE A  88       8.577  33.400   6.041  1.00 25.28           C
ATOM   1309  CG  PHE A  88       7.249  33.348   5.277  1.00 20.99           C
ATOM   1310  CD1 PHE A  88       6.048  33.417   5.961  1.00 23.25           C
ATOM   1311  CE1 PHE A  88       4.848  33.386   5.273  1.00 22.06           C
ATOM   1312  CZ  PHE A  88       4.829  33.278   3.895  1.00 28.05           C
ATOM   1313  CD2 PHE A  88       7.210  33.231   3.905  1.00 25.78           C
ATOM   1314  CE2 PHE A  88       6.021  33.203   3.195  1.00 26.86           C
ATOM   1315  HN  PHE A  88       9.400  35.537   4.745  1.00  0.00           H
ATOM   1316  HA  PHE A  88       7.944  34.967   7.317  1.00  0.00           H
ATOM   1317 1HB  PHE A  88       9.401  33.149   5.371  1.00  0.00           H
ATOM   1318 2HB  PHE A  88       8.555  32.623   6.806  1.00  0.00           H
ATOM   1319  HD1 PHE A  88       6.038  33.503   7.038  1.00  0.00           H
ATOM   1320  HE1 PHE A  88       3.917  33.443   5.819  1.00  0.00           H
ATOM   1321  HZ  PHE A  88       3.886  33.238   3.369  1.00  0.00           H
ATOM   1322  HD2 PHE A  88       8.075  32.869   3.399  1.00  0.00           H
ATOM   1323  HE2 PHE A  88       6.022  33.047   2.127  1.00  0.00           H
ATOM   1324  N   THR A  89      11.217  35.088   7.161  1.00 23.98           N
ATOM   1325  CA  THR A  89      12.303  34.944   8.146  1.00 23.20           C
ATOM   1326  C   THR A  89      12.692  36.255   8.793  1.00 25.02           C
ATOM   1327  O   THR A  89      13.282  36.262   9.874  1.00 29.76           O
ATOM   1328  CB  THR A  89      13.524  34.305   7.464  1.00 24.93           C
ATOM   1329  OG1 THR A  89      14.188  35.297   6.676  1.00 18.65           O
ATOM   1330  CG2 THR A  89      13.089  33.195   6.506  1.00 24.41           C
ATOM   1331  HN  THR A  89      11.394  35.123   6.158  1.00  0.00           H
ATOM   1332  HA  THR A  89      12.096  34.263   8.961  1.00  0.00           H
[truncated: 333,995 more chars]
